# Supplementary material for: The RelB-BLNK Axis Determines Cellular Response to a Novel Redox-Active Agent Betamethasone during Radiation Therapy in Prostate Cancer
Source: Int J Mol Sci. 2022 Jun 8;23(12):6409. doi: 10.3390/ijms23126409 (PMC9223669; doi:10.3390/ijms23126409)
Supplement: Supplementary file 1 [file ijms-23-06409-s001.zip]

Archive with 2 entries (2 files):
- ijms-1683649-supplementary excel file.xlsx
- ijms-1683649-supplementary.pdf
