# Supplementary material for: The RelB-BLNK Axis Determines Cellular Response to a Novel Redox-Active Agent Betamethasone during Radiation Therapy in Prostate Cancer
Source: Int J Mol Sci. 2022 Jun 8;23(12):6409. doi: 10.3390/ijms23126409 (PMC9223669; doi:10.3390/ijms23126409)
Supplement: Supplementary file 1 [file ijms-23-06409-s001.zip › ijms-1683649-supplementary excel file.xlsx]

## Sheet: PC3 MTT
Name	%Cell Viability
Ethinyl Estradiol	122.039
Cefotetan Disodium	118.351
Tretinoin	118.244
Ropivacaine·HCl Monohydrate	117.552
Chenodiol (Chenodeoxycholic Acid)	116.911
Acamprosate	116.514
Podofilox	113.8
Carbinoxamine Maleate	113.434
Biperiden·HCl	112.292
Esmolol	111.994
Disopyramide	110.923
Atomoxetine·HCl	109.759
Budesonide	109.66
Cefditoren Pivoxil	109.312
Econazole Nitrate	108.904
Streptozocin	108.094
Aminohippurate·Na	108.021
Metyrapone	107.269
Blank	107.226
Pentamidine Isethionate	107.223
Rifampin (Rifampicin)	107.091
Ropinirole·HCl	106.941
Ramelteon	106.743
Bethanechol Chloride	106.73
Meclizine Dihydrochloride	106.56
Azelastine·HCl	106.481
Stavudine	106.107
Blank	106.101
Blank	105.259
Penicillamine (D-Penicillamine)	105.212
Metaxalone	104.924
Colchicine	104.92
Atorvastatin Calcium	104.793
Bromocriptine Mesylate	104.273
Acetohexamide	104.197
Penciclovir	104.174
Blank	104.163
Mexiletine·HCl	103.895
Mechlorethamine·HCl	103.814
Maraviroc	103.731
Mitomycin C	103.682
Anagrelide	103.591
Spironolactone	103.581
Capreomycin Disulfate	103.551
Blank	103.465
Bupivacaine·HCl	103.163
Methacholine Chloride	102.999
Blank	102.581
Citalopram·HBr	102.435
Pyrazinamide	102.388
Chlorhexidine Dihydrochloride	102.2
Testosterone Enanthate	102.139
Mepenzolate Bromide	102.057
Blank	101.932
Fulvestrant	101.813
Gefitinib	101.591
Blank	101.266
Methylergonovine Maleate	101.144
Acetaminophen	101.068
Blank	101.003
Butorphanol-(+)-Tartrate (Schedule Iv)	100.919
Blank	100.824
Phenoxybenzamine·HCl	100.727
Acetohydroxamic Acid	100.67
Perphenazine	100.48
Aminocaproic Acid	100.323
Danazol	100.304
Mannitol	100.236
Midodrine·HCl	100.233
Baclofen	99.9752
Desogestrel	99.7365
Levobunolol·HCl	99.6949
Benztropine Mesylate	99.5778
Tiopronin	99.4371
Dofetilide	99.4091
Blank	99.3883
Neomycin Sulfate	99.3182
Dapsone	99.0707
Raloxifene·HCl	98.8636
Doxapram·HCl H2O	98.7795
Tolmetin sodium dihydrate	98.7442
Acetazolamide	98.5846
Dexrazoxane	98.5573
Micafungin	98.5462
Dexamethasone	98.5
Nicardipine·HCl	98.4545
Ceftizoxim·Na	98.4356
Abacavir Sulfate	98.3362
Flumazenil	98.2273
Tiotropium Bromide	98.1395
Adenosine	97.8892
Toremifene Base	97.8892
Aminolevulinic Acid·HCl	97.7899
Capsaicin	97.7727
Bimatoprost	97.7403
Guanidine·HCl	97.6821
Metaraminol Bitartrate	97.5998
Misoprostol	97.5814
Sulfamethoxazole	97.5173
Praziquantel	97.4919
Droperidol	97.3207
Sulfadiazine	97.0449
Artemether	96.7966
Tranylcypromine Hemisulfate	96.6818
Dexchlorpheniramine Maleate	96.5787
Dinoprostone	96.5
Amantadine·HCl	96.1818
Miglitol	96.0774
Rizatriptan Benzoate	95.9175
(±) Isoproterenol·HCl	95.9091
Pemirolast Potassium	95.8716
Etoposide	95.8636
Ceftibuten	95.6047
Epinephrine (L-(-)-Epinephrine-(+)-Bitartrate)	95.5909
Mestranol	95.5836
Almotriptan	95.3067
Loxapine Succinate	95.2956
Brompheniramine Maleate	95.2074
Erythromycin	95.0948
Malathion	95.0763
Tamsulosin·HCl	95.0233
Adefovir Dipivoxil	94.661
Raltegravir	94.531
Methoxsalen (Xanthotoxin)	94.4315
Amphotericin B	94.4127
Bendroflumethiazide	94.4127
Estramustine Phosphate·Na	94.188
Cefaclor	94.1147
Lactulose	93.9945
Epinastine·HCl	93.7864
Cefazolin·Na	93.6677
Methenamine Hippurate	93.5674
Lacosamide	93.5368
Doripenem	93.4535
Lapatinib Ditosylate	93.4348
Nevirapine	93.3617
Felodipine	93.2273
Cefadroxil	93.1711
Mequinol	93.1559
Carboplatin	93.1304
Eszopiclone	93.0338
Tadalafil	93.0023
Carglumic Acid	92.9228
Furosemide	92.8261
Naloxone·HCl	92.7738
Fluorouracil (5-Fluorouracil)	92.7391
Decitabine	92.6628
Methocarbamol	92.6622
Atropine Sulfate Monohydrate	92.6364
Bosentan	92.6047
Ketotifen Fumarate	92.5751
Ethacrynic Acid	92.5
Guanfacine·HCl	92.5
Paromomycin Sulfate	92.4976
Acarbose	92.3268
Rifapentine	92.2202
Levonorgestrel	92.1739
Flurbiprofen	92.1304
Azacitidine	92.1281
Oxybutynin Chloride	92.1135
Tolcapone	92.0909
Cilastatin·Na	92.0785
Pentostatin	92.0424
Cyproheptadine·HCl Sesquihydrate	91.9535
Lidocaine·HCl·H2O	91.9091
Arsenic Trioxide	91.8301
Meprobamate (Schedule Iv)	91.5101
Amiloride·HCl·2H2O	91.5
Fluoxetine·HCl	91.4884
Tramadol·HCl	91.4884
Mefenamic Acid	91.4348
Paliperidone	91.3866
Amoxicillin	91.3488
Celecoxib	91.3478
Nizatidine	91.3043
Busulfan	91.1845
Butenafine·HCl	91.1818
Carvedilol	91.1818
Palonosetron·HCl	91.1398
Cetirizine HCl	91.1364
Chlorpromazine·HCl	91.0455
Moexipril·HCl	91.0163
Dimenhydrinate	91.014
Cromolyn·Na (Disodium Cromoglycate)	90.9545
Duloxetine·HCl	90.8491
Candesartan	90.8182
Haloperidol	90.8182
Phenelzine Sulfate	90.7283
Captopril	90.7273
Galantamine·HBr	90.6818
Colistimethate·Na	90.6241
Nepafenac	90.5637
Lindane	90.5409
Rabeprazole·Na	90.5137
Fosfomycin Calcium	90.4577
Nimodipine	90.4545
Rasagiline Mesylate	90.4491
Perindopril Erbumine	90.3991
Chlorambucil	90.3913
Thiotepa	90.3715
Sotalol·HCl	90.2727
Carbidopa	90.2273
Alosetron·HCl	90.1912
Chloroquine Diphosphate	90.1304
Goserelin Acetate	90.0909
Methyl Aminolevulinate·HCl	90.0288
Estropipate	89.9835
Gabapentin	89.9091
Regadenoson	89.7316
Sorafenib Tosylate	89.7316
Benazepril·HCl	89.6538
Griseofulvin	89.6173
Dorzolamide·HCl	89.5455
Penicillin G Potassium (Benzylpenicillin)	89.535
Ketoprofen	89.4545
Aripiprazole	89.3636
Naproxen	89.1818
Betamethasone	89.1304
Topotecan·HCl	89.1281
Nilotinib	89.0824
Ambrisentan	89.0489
Cephalexin Monohydrate	89.0489
Orlistat (Tetrahydrolipstatin)	89.0413
Liothyronine·Na	89.0014
Quinidine·HCl·H2O	88.8784
Tenofovir	88.8073
Imipenem	88.7826
Bacitracin	88.7013
Thalidomide	88.6522
Tizanidine·HCl	88.6364
Nelarabine	88.4241
Phenylephrine	88.3006
Temozolomide	88.186
Ganciclovir	88.087
Tacrine·HCl	88
Oxtriphylline	87.8892
4-Aminosalicylic Acid	87.8696
Nateglinide	87.8636
Pancuronium·2Br	87.8182
Cimetidine	87.7727
Tobramycin	87.7674
Vecuronium Bromide	87.7209
Ranitidine·HCl	87.6818
Proparacaine·HCl	87.6744
Ritonavir	87.6696
Paroxetine·HCl	87.6522
Naltrexone·HCl	87.6364
Sulfacetamide·Na	87.6341
Pimecrolimus	87.56
Azelaic Acid	87.4596
Acitretin	87.4545
Milrinone	87.3953
Sitagliptin Phosphate	87.3496
Propofol	87.2727
Nifedipine	87.2273
Promethazine·HCl	87.1818
Articaine·HCl	86.963
Protriptyline·HCl	86.923
Formoterol	86.9209
Repaglinide	86.8875
Trazodone·HCl	86.8875
Nebivolol·HCl	86.8194
Mafenide·HCl	86.7545
Ceftriaxone·Na	86.7147
Apomorphine·HCl Hemihydrate	86.6818
Delavirdine Mesylate	86.6818
Acebutolol·HCl	86.665
Deferoxamine Mesylate	86.4386
Terbinafine·HCl	86.4091
Alprostadil	86.3721
Bendamustine·HCl	86.3174
Nabumetone	86.3043
Efavirenz	86.2326
Sodium Phenylbutyrate	86.2273
Foscarnet·Na (Sodium Phosphonoformate Tribasic Hexahydrate)	86.1304
Tetrabenazine	86.1054
Drospirenone	85.9852
Aspirin (Acetylsalicylic Acid)	85.9565
Hydroxyurea	85.9553
Mesna	85.9553
Nisoldipine	85.9545
Reserpine	85.7854
Naftifine·HCl	85.7084
Esomeprazole Potassium	85.6522
Metoclopramide·HCl	85.6364
Lansoprazole	85.5479
Naratriptan·HCl	85.501
Montelukast·Na	85.4545
Fluphenazine· HCl	85.4091
Meclofenamate·Na	85.3814
Betaine	85.3241
Cytarabine	85.2174
Milnacipran·HCl	85.181
Tiagabine·HCl	85.1099
Dobutamine·HCl	85.0909
Dyphylline	85.0783
Triamcinolone Acetonide	85.0744
Norethindrone	85.0435
Methscopolamine Bromide ((−)-Scopolamine Methyl Bromide)	84.8855
Modafinil (Schedule Iv)	84.8443
Tamoxifen Citrate	84.8372
Dexmedetomidine·HCl	84.7898
Aminophylline	84.7273
Niacin (Known As Vitamin B3, Nicotinic Acid And Vitamin Pp)	84.6797
Cidofovir	84.6661
Caffeine	84.6364
Difluprednate	84.6249
Rosuvastatin Calcium	84.6122
Terbutaline Hemisulfate	84.5766
Exemestane	84.5455
Crotamiton	84.5217
Olsalazine·Na	84.3917
Ibutilide Fumarate	84.3412
Cefixime	84.3308
Diphenhydramine·HCl	84.2727
Temazepam	84.2211
Oxiconazole Nitrate	84.2174
Flunisolide	84.2164
Metaproterenol Hemisulfate (Orciprenaline)	84.186
Tolazamide	84.1304
Pindolol	84.0909
Methyldopa Sesquihydrate (L-Α-Methyl-Dopa Sesquihyrate)	84.087
Desonide	84.0478
Metolazone	84.0078
Quinapril·HCl	83.9831
Bleomycin Sulfate	83.9545
Mometasone Furoate	83.9391
Thioridazine·HCl	83.907
Miglustat (N-Butyldeoxynojirimycin·HCl)	83.8605
Ondansetron	83.8605
Miconazole	83.8157
Levothyroxine·Na	83.8003
Oxytetracycline·HCl	83.759
Hydrochlorothiazide	83.6755
Piroxicam	83.5909
Telmisartan	83.5814
Prazosin·HCl	83.5455
Temsirolimus	83.439
Meloxicam	83.3636
Ticlopidine·HCl	83.3636
Hydroxychloroquine Sulfate	83.3219
Methyclothiazide	83.3219
Fexofenadine·HCl	83.2808
Hydroxocobalamin·HCl	83.2594
Mitotane	83.2396
Levocetirizine Dihydrochloride	83.2178
Blank	83.1985
Mirtazapine	83.1901
Hydralazine·HCl	83.1761
Labetalol·HCl	83.1761
Trimethoprim	83.1163
Nitrofurantoin	83.075
Entacapone	83
Dutasteride	82.9761
Clozapine	82.9545
Zoledronic Acid Monohydrate	82.9091
Streptomycin Sulfate	82.8905
Methsuximide	82.8281
Norepinephrine Bitartrate Monohydrate	82.8182
Clopidogrel Hydrogen Sulfate	82.7826
Indomethacin	82.7727
Halcinonide	82.7184
Lenalidomide	82.7184
Nadolol	82.7047
Nafcillin·Na	82.7047
Cefoxitin·Na	82.6422
Imipramine·HCl	82.5
Emtricitabine	82.4545
Olmesartan	82.4545
Travoprost	82.3725
Docetaxel (Taxotere)	82.2727
Terconazole	82.1947
Cisplatin (Cis-Diamineplatinum(Ii) Dichloride )	82.1359
Pantoprazole	82.1304
Calcitriol	82.0909
Gemifloxacin	82.0527
Fluticasone Propionate	82.0464
Orphenadrine Citrate	81.913
Metformin·HCl	81.9091
Glycopyrrolate Iodide	81.8031
Pitavastatin Calcium	81.7325
Quetiapine Fumarate	81.6818
Escitalopram	81.6364
Olanzapine	81.6364
Dipyridamole	81.5909
L-Ascorbic Acid	81.5334
Dasatinib	81.4509
Natamycin	81.377
Zolmitriptan	81.3636
Tetracycline	81.3488
Sertaconazole	81.3182
Daptomycin	81.2861
Ketorolac Tromethamine	81.2621
Nortriptyline·HCl	81.1823
Imatinib Mesylate	81.1818
Salbutamol Hemisulfate	81.1818
Trandolapril	81.1637
Ifosfamide	81.087
Cefepime·HCl Hydrate	81.0455
Dolasetron	81.0435
Silver Sulfadiazine	81.0215
Permethrin	80.9765
Cefotaxime Acid	80.913
Lopinavir	80.846
Tacrolimus (Fk506)	80.8438
Terazosin·HCl	80.8372
Cortisone Acetate	80.7914
Nilutamide	80.7708
Lamivudine	80.6796
Fenofibrate	80.6522
Nicotine	80.6474
Chloramphenicol	80.6087
Halobetasol Propionate	80.5964
Desipramine·HCl	80.5548
Clavulanate Potassium	80.5029
Oxazepam	80.4828
Irbesartan	80.3883
Pyridostigmine Bromide	80.2394
Gemfibrozil	80.2174
Cyclophosphamide monohydrate	80.1739
Saquinavir Mesylate	80.0972
Clonidine·HCl	80.0909
Calcipotriene	80.0435
Mupirocin	80.0302
Diltiazem·HCl	79.9545
Risperidone	79.9545
Verapamil·HCl	79.9091
Fosphenytoin·Na Pentahydrate	79.8058
Ciclesonide	79.7609
Rifabutin	79.5995
Homatropine Methylbromide	79.5562
Memantine·HCl	79.5
Bisoprolol Fumarate	79.4636
Fludarabine Phosphate	79.3481
Gentamycin Sulfate	79.3478
Isoniazid	79.3182
Dopamine·HCl	79.3075
Itraconazole	79.2609
Levocarnitine	79.2233
Nystatin	79.1739
Fludrocortisone Acetate	79.0569
Vardenafil	79.0455
Isradipine	79.0015
Fluconazole	78.9565
Diazoxide	78.913
Famotidine	78.9091
Selegiline·HCl	78.8529
Kanamycin Sulfate	78.8488
Dienogest	78.8129
Acetylcholine Chloride	78.7727
Darunavir	78.7716
Pralidoxime Chloride	78.7462
Latanoprost	78.7273
Finasteride	78.6957
Ibuprofen	78.6818
Enalaprilat Maleate	78.6087
Bumetanide	78.5455
Carbachol (Carbamylcholine ) Chloride	78.5
Sildenafil Citrate	78.5
Imiquimod	78.4348
Flecainide Acetate	78.4091
Methotrexate	78.3432
Naphazoline·HCl	78.3043
Leucovorin Calcium Pentahydrate	78.2609
Zonisamide	78.0909
Sulconazole Nitrate	78.0352
Eprosartan Mesylate	78
Nitisinone	77.8574
Diazepam	77.8502
Tigecycline	77.8219
Succinylcholine Chloride·2H2O	77.7674
Dihydroergotamine Mesylate	77.7273
Acrivastine	77.6999
Teniposide	77.6086
Lorazepam	77.6006
Ergotamine Tartrate	77.5217
Bicalutamide	77.4348
Estrone	77.3913
Indinavir	77.3093
Enalapril	77.3043
Megestrol Acetate	77.2558
Hydroflumethiazide	77.2261
Amoxapine	77.1818
Mesalamine (5-Aminosalicylic Acid)	77.1739
Ethambutol Dihydrochloride	77.1429
Acyclovir (Acycloguanosine) Zovirax	77
Granisetron·HCl	77
Loteprednol Etabonate	76.8619
Fluvastatin·Na	76.7391
Fluorometholone	76.7268
Oseltamivir Phosphate	76.6957
Oxacillin sodium salt monohydrate	76.6957
Rosiglitazone	76.6818
Ceftazidime	76.6522
Atracurium Besylate	76.6087
Febuxostat	76.5603
Chlorpheniramine Maleate	76.4783
Sertraline·HCl	76.3998
Isosorbide Dinitrate	76.3523
Amifostine	76.3478
Tolbutamide	76.3182
(±)-Atenolol	76.2609
Sulfasalazine	76.2326
Rifaximin	76.2221
Tiludronate Disodium	76.1865
Erlotinib	76.1818
Phytonadione	76.1624
Amlodipine	76.1364
Tropicamide	76.0909
Atazanavir	76.087
Eptifibatide	76.0099
Buspirone·HCl	75.9565
Levalbuterol·HCl	75.9155
Maprotiline·HCl	75.8182
Irinotecan·HCl	75.8114
Alitretinoin	75.6891
Sulfanilamide	75.6177
Diclofenac·Na Salt	75.5652
Iloperidone	75.5617
Gatifloxacin	75.5217
Flucytosine	75.4785
Isocarboxazid	75.4369
Fluvoxamine Maleate	75.3537
Cefuroxime Axetil	75.3414
Ciprofloxacin	75.2174
Moxifloxacin·HCl	75.1818
Thioguanine (6-Thioguanine)	75.0844
Glyburide	75.0435
Cefuroxime·Na	74.9441
Fomepizole	74.9376
Spectinomycin·HCl Pentahydrate	74.8636
Doxepin·HCl	74.8557
Pazopanib·HCl	74.8457
Phentolamine·HCl	74.8182
Fingolimod	74.8046
Methazolamide	74.8046
Cisatracurium Besylate	74.7733
Acetylcysteine	74.7733
Fluocinonide	74.6879
Methylprednisolone	74.6522
Guanabenz Acetate	74.6364
Propafenone·HCl	74.5927
Clindamycin Palmitate·HCl	74.5217
Argatroban	74.4971
Bupropion	74.4475
Phenytoin	74.3182
Bexarotene	74.3043
Ampicillin Trihydrate	74.2609
Doxazosin Mesylate	74.2609
Nalbuphine·HCl Dihydrate	74.1364
Darifenacin·HBr	74.0725
Amlexanox	74.0502
Clobetasol Propionate	73.9565
Tirofiban·HCl	73.8757
Clotrimazole	73.8664
Procainamide·HCl	73.8636
Nitazoxanide	73.8046
Minoxidil	73.7826
Riluzole·HCl	73.7727
Demeclocycline·HCl	73.7428
Amikacin Disulfate	73.7016
Propylthiouracil	73.6979
Cyclopentolate	73.6603
Pimozide	73.5909
Pemetrexed Disodium	73.5702
Pamidronate Disodium Pentahydrate (Pamidronic Acid)	73.5217
Cloxacillin·Na	73.413
Dicyclomine·HCl	73.3718
Clemastine Fumarate	73.3182
Felbamate	73.2727
Desvenlafaxine Succinate Hydrate	73.1657
(S)-Timolol Maleate	73.1364
Dacarbazine	73.087
Diflunisal	73
Risredonic Acid	72.9565
Pilocarpine·HCl	72.9545
Medroxyprogesterone Acetate	72.8696
Etidronate Disodium	72.8261
Cysteamine·HCl	72.7947
Clonazepam	72.7123
Pramipexole Dihydrochloride Monohydrate	72.6957
Tinidazole	72.5581
Desoximetasone	72.5474
Rivastigmine Tartrate	72.3043
Diatrizoate Meglumine	72.0528
Mercaptopurine Hydrate	72.0477
Brimonidine	72.0115
Trifluoperazine· HCl	71.9091
Flavoxate·HCl	71.9001
Tranexamic Acid	71.8261
Sulindac	71.6522
Ipratropium·Br	71.6364
Balsalazide	71.6166
Alfuzosin	71.5455
Hydrocortisone	71.5217
Fenoprofen Calcium	71.4348
Blank	71.3932
Melphalan	71.3913
Aztreonam	71.3478
Flurandrenolide	71.3176
Deferasirox	71.2696
Didanosine	71.2174
Sumatriptan Succinate	71.1739
Disulfiram	71.1304
Beclomethasone Dipropionate	71.0635
Etonogestrel	71.0264
Posaconazole	70.8894
Glipizide	70.8636
Azithromycin	70.8261
Hydroxyzine Dihydrochloride	70.6103
Dalfampridine (4-Aminopyridine)	70.4864
Mefloquine·HCl	70.4019
Lamotrigine	70.3636
Tazarotene	70.2139
Quinine·HCl·H2O	70.1364
Cefdinir	70.0273
Fenoldopam Mesylate	69.913
Bromfenac	69.9093
Dicloxacillin·Na Salt Monohydrate	69.9093
Carbamazepine	69.8696
Ethosuximide	69.8197
Meropenem	69.7826
Colistin Sulfate	69.7032
Lisinopril·2H2O	69.6522
Clomiphene Citrate	69.6087
Desloratadine	69.6087
Butoconazole Nitrate	69.4884
Clomipramine·HCl	69.4559
Betaxolol·HCl	69.4545
Torsemide	69.4318
Cladribine	69.3322
Simvastatin	69.3182
Chlorzoxazone	69.2086
Clobazam	69.1674
Oxcarbazepine	69.1304
Flutamide	68.913
Carmustine	68.7552
Ezetimibe	68.7379
Capecitabine	68.6512
Indapamide	68.5652
Allopurinol	67.9565
Hydrocortisone Acetate	67.7826
Isotretinoin (13-Cis-Retinoic Acid)	67.6862
Clofarabine	67.6522
Doxycycline Monohydrate	67.6087
Asenapine Maleate	67.601
Cycloserine	67.4773
Cabergoline	67.2609
Mycophenolate Mofetil	67.087
Doxorubicin·HCl	67.0578
Etomidate	66.7822
Hexachlorophene	66.7822
Levofloxacin·HCl	66.6957
Linezolid	66.6818
Oxaliplatin	66.6522
Chlorthalidone	66.3644
Ketoconazole	66.3182
Sunitinib Malate	66.2322
Pioglitazone·HCl	66.0435
Dextromethorphan	65.8696
Glimepiride	65.6957
Anastrozole	65.5652
Lincomycin·HCl	65.5
Clindamycin·HCl	65.4091
Fosinopril·Na	65.3913
Etodolac	65.2427
Ibandronate·Na Monohydrate	65.087
Cyclobenzaprine·HCl	64.9629
Rocuronium Bromide	64.913
Loperamide·HCl	64.9091
Venlafaxine·HCl	64.8837
Chlorothiazide	64.798
Triptorelin Acetate	64.3913
Loratadine	64.3478
Amrinone	64.3256
Estradiol	64
Azathioprine	63.8182
Dantrolene·Na	63.5784
Metronidazole	63.4783
Cefpodoxime Proxetil	63.2317
Levetiracetam	63.087
Ivermectin	63.0455
Zalcitabine (2',3'-Dideoxycytidine)	63.0435
Zileuton	62.9565
Mycophenolic Acid	62.9091
Aprepitant	62.8372
Donepezil·HCl	62.7727
Zafirlukast	62.7391
Lovastatin	62.5
Amitriptyline·HCl	62.3043
Dactinomycin (= Actinomycin D)	62.2424
Pyrimethamine	62.0726
Everolimus	61.9556
Eflornithine·HCl	61.8724
Altretamine	61.5652
Alendronate·Na Trihydrate	61.5217
Zidovudine (3'-Azido-3'-Deoxythymidine)	61.4783
Methimazole	61.4348
Mebendazole	61.2174
Eplerenone	61.2119
Cilostazol	60.8409
Minocycline	60.6087
Famciclovir	60.5217
Leflunomide	60.3043
Cefprozil	60.2226
Lomustine	60.2174
Atovaquone	60.1818
Fluocinolone Acetonide	59.7391
Mifepristone	59.6744
Vorinostat	59.5652
Paclitaxel (Taxol)	59.4783
Ethionamide	59.2094
Bisacodyl	59.1739
Valacyclovir·HCl	58.9302
Gemcitabine·HCl	58.913
Chlorpropamide	58.7387
Pregabalin	58.4464
Losartan Potassium	58.3913
Sirolimus (Rapamycin)	58.3636
Olopatadine	58.2727
Valganciclovir·HCl	57.862
Letrozole	57.7826
Topiramate	57.3088
Albendazole	57.2609
Primidone	57.2021
Probenecid	57.0244
Oxaprozin	56.8646
Nefazodone·HCl	56.3913
Mepivacaine·HCl	56.3297
Prasugrel	56.0289
Daunorubicin·HCl	55.6364
Prilocaine·HCl	55.6023
Salmeterol	55.087
Cyclosporine A	55
Clofazimine	54.7403
Norfloxacin	54.2609
Omeprazole	53.9565
Valproic Acid	53.8261
Amiodarone·HCl	53.7727
Cinacalcet·HCl	53.751
Varenicline Tartrate	53.6097
Ciclopirox	53.4213
Epirubicin·HCl	53.4213
Ofloxacin	53.3913
Floxuridine	53.087
Vinorelbine	52.4348
Rufinamide	52.1894
Idoxuridine	51.6957
Idarubicin·HCl	47.7727
Vincristine Sulfate	47.3913
Amcinonide	47.2795
Clarithromycin	46.7391
Metoprolol Tartrate	46.3043
Vinblastine Sulfate	45.913
Pravastatin·Na	41.5595
Mitoxantrone·HCl	40.5652
Adapalene	38.6087
Zanamivir	33.1832
Vigabatrin	33.1435
Trihexyphenidyl·HCl	32.8255
Digoxin	32.1105
Voriconazole	31.7526
Ziprasidone hydrochloride	28.017
Zaleplon	25.9107
Trimipramine Maleate	23.1686
Trimethadione	21.3008
Trospium Chloride	20.0689
Ranolazine·2HCl	19.5814
Ursodiol	18.2806
Auranofin	17.9091
Valproate·Na	17.8434
Warfarin·Na	17.5255
Trimethobenzamide·HCl	17.4063
Scopolamine·HBr	15.5349
Primaquine Phosphate	14.5581
Ramipril	13.3023
Penicillin V Potassium	12.186
Propranolol·HCl	9.72093
Ribavirin	9.48837
Pentoxifylline	9.02326
Nelfinavir Mesylate	8.97674
Prednisone	7.90698
Bortezomib	7.69565
Piperacillin	6.69767
Procarbazine·HCl	6.65116
Prednisolone	6.55814
Rimantadine·HCl	4.4186
Progesterone	3.48837
Telbivudine
Telithromycin
Tetrahydrozoline·HCl
Theophylline
Tolterodine Tartrate
Tolvaptan
Triamterene
Triazolam
Trientine Dihydrochloride
Valsartan
Vancomycin·HCl
Ave	79.0696

## Sheet: PZ MTT
Name	%Cell Viability
Fosinopril·Na	176
Betamethasone	167.25
Proparacaine·HCl	162.43
Ondansetron	160
Ciprofloxacin	158.875
Imipenem	158.375
Spironolactone	157.778
Mefenamic Acid	156.559
Fluvastatin·Na	149.25
Phenylephrine	148.899
Famotidine	146.265
Ethambutol Dihydrochloride	146.26
Pentostatin	144.494
Methazolamide	144.172
Thalidomide	143.125
Chloroquine Diphosphate	141.125
Misoprostol	141.111
Estramustine Phosphate·Na	139.738
Tobramycin	139.583
Diazepam	139.354
Bupivacaine·HCl	139.167
Theophylline	138.434
Tretinoin	136.252
Meprobamate (Schedule Iv)	136.115
Gemcitabine·HCl	136
Nilotinib	135.9
Phenelzine Sulfate	135.9
Perphenazine	135.685
Methylergonovine Maleate	135.255
Doripenem	134.751
Oxacillin sodium salt monohydrate	134.301
Buspirone·HCl	134.25
4-Aminosalicylic Acid	133.375
Aspirin (Acetylsalicylic Acid)	133.125
Rasagiline Mesylate	132.798
Clindamycin·HCl	132.771
Sumatriptan Succinate	132.5
Natamycin	132.462
Penicillamine (D-Penicillamine)	132.462
Epinastine·HCl	132.161
Cisatracurium Besylate	131.682
Metaxalone	131.388
Danazol	130.968
Midodrine·HCl	130.85
Indapamide	130.753
Nitisinone	130.636
Perindopril Erbumine	130.421
Mercaptopurine Hydrate	130.206
Clotrimazole	130.051
Atazanavir	129.25
Tinidazole	129.167
Mesna	129.132
Olanzapine	128.961
Nelarabine	128.917
Metaproterenol Hemisulfate (Orciprenaline)	128.487
Quetiapine Fumarate	128.434
Mexiletine·HCl	127.842
Aripiprazole	127.662
Oxybutynin Chloride	127.52
Sulfasalazine	126.806
Topotecan·HCl	126.806
Metolazone	126.553
Nevirapine	126.446
Fluoxetine·HCl	126.25
Drospirenone	125.831
Dyphylline	125.831
Methacholine Chloride	125.801
Nortriptyline·HCl	125.479
Dutasteride	125.448
Nepafenac	125.157
Dicloxacillin·Na Salt Monohydrate	124.968
Oxytetracycline·HCl	124.834
Tolmetin sodium dihydrate	124.722
Metaraminol Bitartrate	124.512
Paromomycin Sulfate	124.297
Tolvaptan	124.072
Nizatidine	123.975
Permethrin	123.76
Zileuton	123.5
Ceftizoxim·Na	123.328
Brimonidine	123.012
Mirtazapine	123.008
Telithromycin	122.709
Dopamine·HCl	122.57
Eflornithine·HCl	122.091
Olmesartan	122.048
Enalaprilat Maleate	121.375
Phytonadione	121.074
Methenamine Hippurate	120.645
Moexipril·HCl	120.43
Terazosin·HCl	120.139
Desipramine·HCl	120.077
Mometasone Furoate	119.785
Medroxyprogesterone Acetate	119.57
Citalopram·HBr	119.25
Amikacin Disulfate	119.221
Isoniazid	119.157
Methotrexate	119.141
Penicillin G Potassium (Benzylpenicillin)	118.711
Eszopiclone	118.638
Methoxsalen (Xanthotoxin)	118.389
Olsalazine·Na	118.281
Cefadroxil	118.167
Chlorambucil	118.125
Dapsone	118.063
Disopyramide	117.967
Mitotane	117.851
Vardenafil	117.59
Furosemide	117.419
Fulvestrant	117.083
Micafungin	116.885
Esmolol	116.806
Trientine Dihydrochloride	116.619
Nafcillin·Na	116.562
Aprepitant	116.389
Orlistat (Tetrahydrolipstatin)	116.347
Paliperidone	116.132
Streptozocin	116.073
Quinidine·HCl·H2O	115.892
Ropivacaine·HCl Monohydrate	115.619
Palonosetron·HCl	115.595
Linezolid	115.422
Cysteamine·HCl	115.09
Dalfampridine (4-Aminopyridine)	114.994
Milnacipran·HCl	114.736
Ceftibuten	114.692
Promethazine·HCl	114.578
Colistimethate·Na	114.418
Fluphenazine· HCl	114.337
Vecuronium Bromide	114.306
Oxazepam	114.199
Trimethoprim	114.167
Methyclothiazide	114.091
Penciclovir	114.086
Butoconazole Nitrate	113.75
Erythromycin	113.747
Aztreonam	112.875
Triazolam	112.801
Triamcinolone Acetonide	112.71
Miglustat (N-Butyldeoxynojirimycin·HCl)	112.639
Mequinol	112.587
Lenalidomide	112.119
Ketotifen Fumarate	112.083
Nadolol	111.943
Cloxacillin·Na	111.925
Eptifibatide	111.829
Dexrazoxane	111.733
Thioridazine·HCl	111.528
Carglumic Acid	111.427
Imiquimod	111.398
Tetrabenazine	111.347
Mupirocin	111.298
Desogestrel	111.253
Celecoxib	111.125
Ticlopidine·HCl	111.084
Ibandronate·Na Monohydrate	110.875
Levocetirizine Dihydrochloride	110.783
Liothyronine·Na	110.783
Olopatadine	110.602
Dolasetron	110.25
Methocarbamol	110.224
Clindamycin Palmitate·HCl	110.125
Pimozide	110.12
Ethinyl Estradiol	110.102
Sorafenib Tosylate	110.074
Ceftazidime	109.875
Cefixime	109.742
Oxtriphylline	109.579
Pemetrexed Disodium	109.579
Clopidogrel Hydrogen Sulfate	109.57
Pemirolast Potassium	109.472
Clemastine Fumarate	109.398
Donepezil·HCl	109.398
Mestranol	109.364
Succinylcholine Chloride·2H2O	109.306
Cefazolin·Na	109.215
Ceftriaxone·Na	109.215
Nicotine	109.15
Epinephrine (L-(-)-Epinephrine-(+)-Bitartrate)	109.036
(±)-Atenolol	109
Cisplatin (Cis-Diamineplatinum(Ii) Dichloride )	108.76
Lomustine	108.625
Stavudine	108.62
Alprostadil	108.472
Metyrapone	108.397
Ganciclovir	108.387
Silver Sulfadiazine	108.075
Temozolomide	108.056
Deferoxamine Mesylate	107.992
Modafinil (Schedule Iv)	107.86
Chlorpheniramine Maleate	107.75
Zidovudine (3'-Azido-3'-Deoxythymidine)	107.75
Capecitabine	107.639
Cefpodoxime Proxetil	107.636
Ramelteon	107.62
Chlorzoxazone	107.417
Efavirenz	107.083
Azithromycin	107
Methscopolamine Bromide ((−)-Scopolamine Methyl Bromide)	106.893
Methsuximide	106.893
Loperamide·HCl	106.747
Sulfadiazine	106.667
Salmeterol	106.625
Amrinone	106.528
Cyproheptadine·HCl Sesquihydrate	106.528
Chloramphenicol	106.5
Diatrizoate Meglumine	106.458
Letrozole	106.375
Tolterodine Tartrate	106.348
Cyclobenzaprine·HCl	106.266
Pentamidine Isethionate	106.249
Ranitidine·HCl	106.024
Lovastatin	105.844
Blank	105.626
Testosterone Enanthate	105.62
Tirofiban·HCl	105.62
Nabumetone	105.591
Argatroban	105.556
Meclizine Dihydrochloride	105.507
Methylprednisolone	105.484
Cabergoline	105.25
Meropenem	105.25
Niacin (Known As Vitamin B3, Nicotinic Acid And Vitamin Pp)	104.96
Nilutamide	104.852
Naloxone·HCl	104.722
Alendronate·Na Trihydrate	104.625
Rifaximin	104.439
Calcipotriene	104.375
Doxapram·HCl H2O	104.348
Blank	104.261
Atropine Sulfate Monohydrate	104.096
Blank	103.711
Clonazepam	103.581
Prasugrel	103.532
Tamsulosin·HCl	103.472
Methyldopa Sesquihydrate (L-Α-Methyl-Dopa Sesquihyrate)	103.333
Tacrolimus (Fk506)	103.257
Nateglinide	103.253
Bupropion	103.212
Blank	103.166
Pazopanib·HCl	103.133
Amiodarone·HCl	103.133
Rocuronium Bromide	103.125
Blank	103.014
Topiramate	102.803
Diazoxide	102.75
Atomoxetine·HCl	102.686
Tolazamide	102.625
Cilastatin·Na	102.5
Raloxifene·HCl	102.338
Estropipate	101.95
Amiloride·HCl·2H2O	101.688
Cyclopentolate	101.662
Chlorhexidine Dihydrochloride	101.632
Minoxidil	101.625
L-Ascorbic Acid	101.532
Terconazole	101.53
Blank	101.48
Probenecid	101.439
Ropinirole·HCl	101.439
Flecainide Acetate	101.325
Cyclophosphamide monohydrate	101.29
Blank	101.141
Amoxicillin	101.111
Hydroxocobalamin·HCl	100.654
Butorphanol-(+)-Tartrate (Schedule Iv)	100.579
Blank	100.571
Amifostine	100.375
Streptomycin Sulfate	100.278
Ritonavir	100.258
Demeclocycline·HCl	100.032
Blank	99.8031
Naratriptan·HCl	99.803
Trazodone·HCl	99.7122
Sildenafil Citrate	99.6104
Cefotaxime Acid	99.375
Rizatriptan Benzoate	99.3486
Levetiracetam	99.125
Hydroflumethiazide	99.0364
Cefepime·HCl Hydrate	98.8312
Travoprost	98.8032
Droperidol	98.7852
Granisetron·HCl	98.75
Bosentan	98.75
Acetohydroxamic Acid	98.6835
Pitavastatin Calcium	98.6213
Acrivastine	98.5782
Pamidronate Disodium Pentahydrate (Pamidronic Acid)	98.5
Aminohippurate·Na	98.3676
Tadalafil	98.3487
Dorzolamide·HCl	98.0519
Asenapine Maleate	98.0516
Blank	97.9054
Blank	97.9054
Blank	97.7136
Acetylcysteine	97.6356
Blank	97.6198
Tiotropium Bromide	97.3611
Procainamide·HCl	97.2289
Paroxetine·HCl	97.2043
Raltegravir	97.1671
Phentolamine·HCl	97.1084
Aminophylline	96.988
Desvenlafaxine Succinate Hydrate	96.9629
Tamoxifen Citrate	96.8056
Difluprednate	96.7711
Felbamate	96.747
Cefaclor	96.6825
(±) Isoproterenol·HCl	96.6265
Triamterene	96.6217
Triptorelin Acetate	96.375
Fluconazole	96.3441
Darunavir	96.2916
Metoclopramide·HCl	96.2651
Betaxolol·HCl	96.1446
Naphazoline·HCl	96.129
Acetazolamide	96.0506
Didanosine	96
Fenofibrate	95.8065
Finasteride	95.8065
Dantrolene·Na	95.7161
Amcinonide	95.3133
Trandolapril	95.2583
Amantadine·HCl	95.1807
Dimenhydrinate	94.8529
Lincomycin·HCl	94.8193
Oxaprozin	94.6464
Lapatinib Ditosylate	94.625
Gentamycin Sulfate	94.6237
Aminocaproic Acid	94.5761
Tetracycline	94.3056
Clomipramine·HCl	94.2775
Pregabalin	94.2584
Nebivolol·HCl	94.2167
Venlafaxine·HCl	94.1667
Rifapentine	94.0767
Cephalexin Monohydrate	94.0495
Carboplatin	94
Prilocaine·HCl	93.9858
Norepinephrine Bitartrate Monohydrate	93.8554
Nicardipine·HCl	93.7349
Febuxostat	93.55
Levonorgestrel	93.5484
Abacavir Sulfate	93.4176
Bicalutamide	93.25
Esomeprazole Potassium	93.2258
Guanidine·HCl	93.1983
Torsemide	93.1677
Clonidine·HCl	93.1325
Fluorometholone	93.0576
Beclomethasone Dipropionate	92.9963
Amphotericin B	92.7857
Clofarabine	92.75
Apomorphine·HCl Hemihydrate	92.6506
Haloperidol	92.6506
Tranexamic Acid	92.625
Miglitol	92.4978
Telbivudine	92.4405
Fenoprofen Calcium	92.3656
Tramadol·HCl	92.3611
Hydroxychloroquine Sulfate	92.2839
Nefazodone·HCl	92.2581
Risperidone	92.1687
Alosetron·HCl	92.1538
Podofilox	92.068
Loxapine Succinate	92.0025
Mesalamine (5-Aminosalicylic Acid)	92
Adefovir Dipivoxil	91.9431
Enalapril	91.9355
Tetrahydrozoline·HCl	91.8952
Hydrocortisone Acetate	91.828
Spectinomycin·HCl Pentahydrate	91.8072
Tenofovir	91.8043
Adenosine	91.7325
Flurbiprofen	91.7204
Rabeprazole·Na	91.7134
Dexmedetomidine·HCl	91.5921
Crotamiton	91.5054
Ergotamine Tartrate	91.375
Simvastatin	91.2987
Milrinone	91.25
Sitagliptin Phosphate	91.168
Cefuroxime·Na	91.1006
Capreomycin Disulfate	90.9953
(S)-Timolol Maleate	90.8434
Lidocaine·HCl·H2O	90.8434
Ambrisentan	90.7846
Cilostazol	90.7289
Rifampin (Rifampicin)	90.6494
Duloxetine·HCl	90.633
Fenoldopam Mesylate	90.5376
Loteprednol Etabonate	90.5254
Anastrozole	90.5
Balsalazide	90.3633
Tigecycline	90.3499
Levofloxacin·HCl	90.3226
Fluticasone Propionate	90.2441
Tizanidine·HCl	90
Altretamine	90
Arsenic Trioxide	89.9421
Rifabutin	89.8046
Tazarotene	89.8046
Isosorbide Dinitrate	89.7517
Isradipine	89.7517
Sulindac	89.75
Carvedilol	89.7403
Clobazam	89.578
Carbamazepine	89.375
Nitazoxanide	89.2748
Cinacalcet·HCl	89.1944
Selegiline·HCl	89.1683
Flurandrenolide	89.1187
Malathion	89.1187
Cefuroxime Axetil	89.0995
Emtricitabine	89.0361
Salbutamol Hemisulfate	89.0361
Mifepristone	89.0278
Sulfanilamide	88.9865
Bacitracin	88.8889
Bexarotene	88.875
Gemifloxacin	88.767
Vancomycin·HCl	88.5913
Bethanechol Chloride	88.5729
Imipramine·HCl	88.5542
Sulfacetamide·Na	88.532
Vorinostat	88.5
Pyrimethamine	88.3502
Rosiglitazone	88.3133
Bimatoprost	88.1517
Eplerenone	88.1394
Acetaminophen	88.0463
Decitabine	88.0435
Ifosfamide	87.957
Butenafine·HCl	87.9221
Chenodiol (Chenodeoxycholic Acid)	87.8357
Prazosin·HCl	87.8313
Docetaxel (Taxotere)	87.7108
Almotriptan	87.6251
Mepenzolate Bromide	87.5712
Cortisone Acetate	87.5639
Meclofenamate·Na	87.5009
Cefditoren Pivoxil	87.4144
Fluocinonide	87.2195
Acarbose	87.2038
Diphenhydramine·HCl	87.1084
Bisoprolol Fumarate	86.9932
Colistin Sulfate	86.9885
Hydralazine·HCl	86.9382
Chlorpropamide	86.8926
Glycopyrrolate Iodide	86.7975
Griseofulvin	86.7975
Desoximetasone	86.7967
Dihydroergotamine Mesylate	86.6265
Terbutaline Hemisulfate	86.6232
Flumazenil	86.4935
Oxiconazole Nitrate	86.4516
Fosfomycin Calcium	86.4458
Lindane	86.4458
Sotalol·HCl	86.3855
Cefdinir	86.2559
Articaine·HCl	86.1506
Doxepin·HCl	86.1253
Chlorpromazine·HCl	86.0241
Telmisartan	85.9722
Levalbuterol·HCl	85.9534
Leucovorin Calcium Pentahydrate	85.8128
Cimetidine	85.7831
Piroxicam	85.7143
Nalbuphine·HCl Dihydrate	85.6627
Gefitinib	85.5844
Valacyclovir·HCl	85.5556
Gatifloxacin	85.3763
Oxaliplatin	85.375
Tolbutamide	85.3012
Biperiden·HCl	84.9921
Cefoxitin·Na	84.9921
Brompheniramine Maleate	84.8868
Deferasirox	84.8785
Cycloserine	84.6867
Pramipexole Dihydrochloride Monohydrate	84.625
Bendamustine·HCl	84.5708
Entacapone	84.5455
Acetylcholine Chloride	84.4578
Megestrol Acetate	84.4444
Cromolyn·Na (Disodium Cromoglycate)	84.2857
Busulfan	84.2549
Hexachlorophene	84.195
Acebutolol·HCl	84.1496
Mafenide·HCl	83.984
Hydrochlorothiazide	83.9136
Risredonic Acid	83.875
Carmustine	83.8336
Irbesartan	83.7729
Acetohexamide	83.7283
Oxcarbazepine	83.6559
Azelastine·HCl	83.623
Ipratropium·Br	83.6145
Budesonide	83.5176
Atorvastatin Calcium	83.4123
Pindolol	83.3735
Methyl Aminolevulinate·HCl	83.3662
Tiludronate Disodium	83.2601
Pimecrolimus	83.2587
Captopril	83.2468
Benazepril·HCl	83.2017
Cidofovir	83.1522
Fluorouracil (5-Fluorouracil)	82.7957
Lacosamide	82.7179
Betaine	82.6751
Metoprolol Tartrate	82.4731
Fluvoxamine Maleate	82.4365
Pancuronium·2Br	82.4096
Ethionamide	82.2958
Fluocinolone Acetonide	82.2581
Dexchlorpheniramine Maleate	82.1931
Carbachol (Carbamylcholine ) Chloride	82.1687
Sunitinib Malate	82.0785
Tiagabine·HCl	82.0785
Tropicamide	82.0482
Lactulose	81.9442
Candesartan	81.8182
Phenytoin	81.8072
Itraconazole	81.7204
Rosuvastatin Calcium	81.7149
Guanabenz Acetate	81.6867
Doxorubicin·HCl	81.6254
Homatropine Methylbromide	81.5925
Lorazepam	81.5925
Moxifloxacin·HCl	81.5584
Rivastigmine Tartrate	81.375
Isocarboxazid	81.3111
Lamotrigine	81.2987
Memantine·HCl	81.2048
Glipizide	80.9639
Riluzole·HCl	80.9639
Acamprosate	80.8847
Nitrofurantoin	80.7878
Flunisolide	80.6781
Mannitol	80.6781
Artemether	80.674
Nisoldipine	80.6494
Dacarbazine	80.6452
Levobunolol·HCl	80.6077
Chlorothiazide	80.4634
Zoledronic Acid Monohydrate	80.3614
Goserelin Acetate	80.2597
Benztropine Mesylate	80.2528
Albendazole	80.25
Bromfenac	80.1474
Fosphenytoin·Na Pentahydrate	80.1154
Chlorthalidone	80.0831
Hydroxyurea	79.9043
Clobetasol Propionate	79.8925
Maprotiline·HCl	79.759
Ketorolac Tromethamine	79.5526
Mepivacaine·HCl	79.5526
Dextromethorphan	79.4624
Daptomycin	79.4118
Ampicillin Trihydrate	79.375
Desloratadine	79.3548
Gemfibrozil	79.3548
Tranylcypromine Hemisulfate	79.3506
Dobutamine·HCl	79.2771
Thioguanine (6-Thioguanine)	79.1698
Posaconazole	78.8971
Acyclovir (Acycloguanosine) Zovirax	78.75
Desonide	78.7404
Econazole Nitrate	78.7404
Ketoconazole	78.7013
Regadenoson	78.6245
Dicyclomine·HCl	78.5486
Sulfamethoxazole	78.4427
Delavirdine Mesylate	78.1818
Oseltamivir Phosphate	78
Norethindrone	77.957
Zonisamide	77.9518
Dinoprostone	77.9221
Levothyroxine·Na	77.7942
Metronidazole	77.7419
Maraviroc	77.6535
Quinine·HCl·H2O	77.4699
Dexamethasone	77.4026
Dipyridamole	77.4026
Etoposide	77.4026
Atracurium Besylate	77.375
Pyridostigmine Bromide	77.1701
Guanfacine·HCl	77.1429
Fexofenadine·HCl	77.0908
Pioglitazone·HCl	77
Caffeine	76.988
Tiopronin	76.8974
Bendroflumethiazide	76.8826
Lansoprazole	76.8798
Nystatin	76.7742
Baclofen	76.6719
Omeprazole	76.5591
Losartan Potassium	76.4516
Dienogest	76.055
Amlexanox	75.9347
Pilocarpine·HCl	75.9036
Allopurinol	75.875
Glyburide	75.875
Imatinib Mesylate	75.8442
Propafenone·HCl	75.7831
Iloperidone	75.7544
Carbinoxamine Maleate	75.6187
Estrone	75.5914
Darifenacin·HBr	75.5754
Formoterol	75.262
Reserpine	75.2613
Paclitaxel (Taxol)	75.1613
Zalcitabine (2',3'-Dideoxycytidine)	75.1613
Clavulanate Potassium	74.8082
Naftifine·HCl	74.6643
Amitriptyline·HCl	74.6237
Cladribine	74.6164
Azelaic Acid	74.5656
Escitalopram	74.5455
Toremifene Base	74.4444
Vigabatrin	74.4048
Vinorelbine	74.375
Felodipine	74.2857
Mechlorethamine·HCl	74.2773
Bisacodyl	74.25
Aminolevulinic Acid·HCl	74.2496
Warfarin·Na	74.2063
Azathioprine	73.5065
Carbidopa	73.5065
Alitretinoin	73.3017
Pyrazinamide	73.2616
Phenoxybenzamine·HCl	73.2468
Etidronate Disodium	73.2258
Naproxen	72.8571
Propylthiouracil	72.7163
Amoxapine	72.5301
Indomethacin	72.4675
Primidone	72.4436
Valganciclovir·HCl	72.4206
Dactinomycin (= Actinomycin D)	72.3146
Protriptyline·HCl	72.1709
Melphalan	72.1505
Cytarabine	72.043
Pralidoxime Chloride	71.8982
Isotretinoin (13-Cis-Retinoic Acid)	71.7451
Lamivudine	71.7451
Trimipramine Maleate	71.7262
Fludrocortisone Acetate	71.6748
Rufinamide	71.5346
Ezetimibe	71.5341
Halcinonide	71.3231
Famciclovir	71.1828
Temazepam	71.171
Ethacrynic Acid	71.1688
Tacrine·HCl	71.1688
Orphenadrine Citrate	71.0753
Idoxuridine	70.7527
Cefprozil	70.6688
Kanamycin Sulfate	70.6197
Ofloxacin	70.5376
Clomiphene Citrate	70.3226
Trifluoperazine· HCl	70.2597
Nifedipine	70
Zolmitriptan	70
Labetalol·HCl	69.9866
Galantamine·HBr	69.8701
Clozapine	69.7403
Metformin·HCl	69.4805
Primaquine Phosphate	69.4444
Pantoprazole	69.1398
Alfuzosin	69.0909
Lisinopril·2H2O	68.8172
Minocycline	68.7097
Mefloquine·HCl	68.5799
Doxycycline Monohydrate	68.4946
Mebendazole	68.172
Eprosartan Mesylate	68.0519
Ethosuximide	67.9468
Fludarabine Phosphate	67.9468
Naltrexone·HCl	67.8313
Levocarnitine	67.8061
Etodolac	67.6655
Trihexyphenidyl·HCl	67.6587
Clarithromycin	67.4194
Ibuprofen	67.1429
Exemestane	67.013
Leflunomide	66.9892
Sirolimus (Rapamycin)	66.988
Neomycin Sulfate	66.8831
Norfloxacin	66.8817
Anagrelide	66.7532
Dofetilide	66.6234
Ketoprofen	66.6234
Erlotinib	66.3636
Repaglinide	66.3536
Methimazole	66.129
Foscarnet·Na (Sodium Phosphonoformate Tribasic Hexahydrate)	66.0477
Azacitidine	65.9294
Doxazosin Mesylate	65.914
Amlodipine	65.5844
Pravastatin·Na	65.4446
Miconazole	65.4252
Floxuridine	65.1613
Hydroxyzine Dihydrochloride	65.063
Terbinafine·HCl	64.6753
Cyclosporine A	64.5783
Flutamide	64.4086
Hydrocortisone	64.3011
Zanamivir	63.7897
Diltiazem·HCl	63.7662
Propofol	63.494
Dasatinib	63.1074
Zaleplon	62.8968
Zafirlukast	62.875
Ciclesonide	62.7238
Lopinavir	62.6011
Ziprasidone hydrochloride	62.4008
Bumetanide	62.2078
Everolimus	61.8977
Cetirizine HCl	61.5584
Gabapentin	61.5584
Tolcapone	61.0843
Trimethadione	61.0119
Etonogestrel	60.9833
Flavoxate·HCl	60.913
Thiotepa	60.3545
Varenicline Tartrate	60.0198
Loratadine	60
Diclofenac·Na Salt	59.8925
Disulfiram	59.8925
Fingolimod	59.7876
Irinotecan·HCl	59.6469
Valproic Acid	59.5
Mycophenolic Acid	59.3976
Diflunisal	59.0323
Latanoprost	58.8312
Nimodipine	58.4416
Trimethobenzamide·HCl	58.3333
Epirubicin·HCl	58.1202
Ibutilide Fumarate	58.0291
Vincristine Sulfate	58
Fomepizole	57.7478
Colchicine	57.7366
Trospium Chloride	57.4405
Mitomycin C	57.4026
Verapamil·HCl	57.4026
Voriconazole	56.9444
Halobetasol Propionate	56.9037
Estradiol	56.3441
Sodium Phenylbutyrate	56.1039
Sulconazole Nitrate	55.9915
Valsartan	54.7619
Bromocriptine Mesylate	54.6753
Ursodiol	54.4643
Capsaicin	54.2857
Valproate·Na	54.1667
Meloxicam	53.3766
Vinblastine Sulfate	53.125
Sertraline·HCl	52.6284
Mycophenolate Mofetil	51.375
Etomidate	50.9249
Sertaconazole	50.7792
Mitoxantrone·HCl	49.6774
Bortezomib	48.375
Flucytosine	48.2521
Temsirolimus	47.72
Atovaquone	45.7143
Teniposide	44.0842
Bleomycin Sulfate	43.6364
Ciclopirox	42.7749
Daunorubicin·HCl	41.8182
Clofazimine	41.3363
Idarubicin·HCl	40.1299
Saquinavir Mesylate	38.6305
Glimepiride	38.0645
Adapalene	37.25
Calcitriol	33.3766
Acitretin	30
Progesterone	29.4444
Indinavir	27.0803
Digoxin	25.7033
Cefotetan Disodium	24.9605
Nelfinavir Mesylate	24.5833
Ramipril	24.5833
Pentoxifylline	23.75
Scopolamine·HBr	22.0833
Quinapril·HCl	21.1111
Montelukast·Na	20.2597
Penicillin V Potassium	20.1389
Rimantadine·HCl	20
Ribavirin	19.8611
Prednisolone	17.7778
Praziquantel	17.2222
Piperacillin	15.8333
Procarbazine·HCl	15.6944
Ivermectin	15.1807
Prednisone	15
Ranolazine·2HCl	13.8889
Auranofin	8.57143
Propranolol·HCl	8.33333
Ave	90.6682

## Sheet: PC3 H2O2
Name	H2O2/Viable cell
Loteprednol Etabonate	9.62257
Brimonidine	1.33699
(S)-Timolol Maleate	1.29149
Fingolimod	1.21174
Olopatadine	1.18696
Trospium Chloride	1.18601
Orphenadrine Citrate	1.1814
Zidovudine (3'-Azido-3'-Deoxythymidine)	1.17302
Clopidogrel Hydrogen Sulfate	1.16023
Eszopiclone	1.15827
Allopurinol	1.15424
Cimetidine	1.15248
Oxcarbazepine	1.1507
Pralidoxime Chloride	1.14378
Pramipexole Dihydrochloride Monohydrate	1.13767
Ethacrynic Acid	1.13572
Travoprost	1.12724
Fluocinolone Acetonide	1.12212
Telmisartan	1.11838
Zileuton	1.11779
Mycophenolate Mofetil	1.11669
Oseltamivir Phosphate	1.11448
Metoprolol Tartrate	1.10941
Triptorelin Acetate	1.10675
Norethindrone	1.10095
Paclitaxel (Taxol)	1.09989
Fluvoxamine Maleate	1.09797
Diclofenac·Na Salt	1.0893
Clarithromycin	1.08824
Norfloxacin	1.08718
Risperidone	1.08713
Capsaicin	1.07972
Clofarabine	1.07913
Albendazole	1.07803
Oxacillin sodium salt monohydrate	1.07766
Acyclovir (Acycloguanosine) Zovirax	1.07692
Cefotaxime Acid	1.0714
Carbamazepine	1.0703
Nystatin	1.06919
Desloratadine	1.06495
Atracurium Besylate	1.06477
Flurandrenolide	1.06366
Betamethasone	1.06146
Hydrocortisone Acetate	1.06072
Omeprazole	1.05648
Azithromycin	1.05594
Chlorambucil	1.05373
(±)-Atenolol	1.05262
Lapatinib Ditosylate	1.05262
Chlorpheniramine Maleate	1.05152
Mitoxantrone·HCl	1.05119
Fexofenadine·HCl	1.05102
Ivermectin	1.0503
Leflunomide	1.05013
Ceftazidime	1.04931
Chloramphenicol	1.04821
Chloroquine Diphosphate	1.046
Fluticasone Propionate	1.0456
Amcinonide	1.04344
Cefpodoxime Proxetil	1.04344
Flecainide Acetate	1.04198
Vinorelbine	1.04158
Olmesartan	1.04079
Erlotinib	1.03846
Nifedipine	1.03846
Atazanavir	1.03385
Citalopram·HBr	1.03385
Sumatriptan Succinate	1.03274
Neomycin Sulfate	1.03256
Raloxifene·HCl	1.03256
Carglumic Acid	1.03246
Dacarbazine	1.03108
Ciprofloxacin	1.03053
Goserelin Acetate	1.02961
Bortezomib	1.02943
Vigabatrin	1.02879
Fluvastatin·Na	1.02832
Delavirdine Mesylate	1.02568
Tinidazole	1.02526
Ampicillin Trihydrate	1.02501
Meropenem	1.02391
Auranofin	1.02372
Alendronate·Na Trihydrate	1.0217
Valproic Acid	1.02059
Danazol	1.02049
Rivastigmine Tartrate	1.01949
Carbachol (Carbamylcholine ) Chloride	1.01941
Cromolyn·Na (Disodium Cromoglycate)	1.01881
Cefoxitin·Na	1.01783
Thalidomide	1.01728
Vinblastine Sulfate	1.01728
Podofilox	1.01715
Ursodiol	1.017
Sulfasalazine	1.01634
Trimethadione	1.01602
Alosetron·HCl	1.01417
Levonorgestrel	1.01414
Gabapentin	1.01389
Famotidine	1.01228
Carvedilol	1.01193
Celecoxib	1.01176
(±) Isoproterenol·HCl	1.01109
Diphenhydramine·HCl	1.01109
Tranylcypromine Hemisulfate	1.01095
Imipenem	1.00955
Methimazole	1.00885
Amoxapine	1.00871
Methyldopa Sesquihydrate (L-Α-Methyl-Dopa Sesquihyrate)	1.00779
Pindolol	1.00752
Pamidronate Disodium Pentahydrate (Pamidronic Acid)	1.00734
Azathioprine	1.00505
Lisinopril·2H2O	1.00461
Clozapine	1.00407
Glycopyrrolate Iodide	1.00406
Cefepime·HCl Hydrate	1.00309
Zafirlukast	1.00292
Cytarabine	1.0025
Cilastatin·Na	1.00248
Lomustine	1.00071
Candesartan	1.00014
Clomiphene Citrate	0.999319
Diflunisal	0.999319
Quinine·HCl·H2O	0.999208
Hydroxyurea	0.998646
Enalaprilat Maleate	0.998501
Doxazosin Mesylate	0.998261
Ranitidine·HCl	0.99802
Minocycline	0.997202
Nabumetone	0.997202
Amantadine·HCl	0.996832
Cefuroxime Axetil	0.995885
4-Aminosalicylic Acid	0.995187
Aztreonam	0.995187
Ergotamine Tartrate	0.995187
Altretamine	0.994083
Almotriptan	0.994056
Pancuronium·2Br	0.993267
Carbidopa	0.993263
Oxaliplatin	0.992978
Blank	0.992227
Carboplatin	0.991874
Ibandronate·Na Monohydrate	0.991874
Levetiracetam	0.991874
Ibuprofen	0.991298
Nimodipine	0.991298
Aspirin (Acetylsalicylic Acid)	0.990769
Rocuronium Bromide	0.990769
Clofazimine	0.990638
Dofetilide	0.990316
Sulindac	0.989665
Docetaxel (Taxotere)	0.988515
Promethazine·HCl	0.988515
Amitriptyline·HCl	0.987675
Buspirone·HCl	0.986351
Granisetron·HCl	0.984142
Perphenazine	0.982852
Clindamycin Palmitate·HCl	0.981933
Gemcitabine·HCl	0.981933
Salmeterol	0.981933
Rifampin (Rifampicin)	0.981474
Penciclovir	0.980265
Nalbuphine·HCl Dihydrate	0.980198
Lovastatin	0.979509
Fluconazole	0.979206
Methylprednisolone	0.979206
Metoclopramide·HCl	0.97901
Nicardipine·HCl	0.97901
Minoxidil	0.978619
Pitavastatin Calcium	0.978339
Emtricitabine	0.977822
Anastrozole	0.977515
Chlorhexidine Dihydrochloride	0.97668
Captopril	0.975579
Exemestane	0.975579
Haloperidol	0.975446
Linezolid	0.975446
Bexarotene	0.975306
Mesalamine (5-Aminosalicylic Acid)	0.975306
Flurbiprofen	0.974972
Ketoconazole	0.974596
Sildenafil Citrate	0.974596
Tranexamic Acid	0.974201
Gatifloxacin	0.973913
Amifostine	0.973097
Dextromethorphan	0.972854
Fenoprofen Calcium	0.972854
Trifluoperazine· HCl	0.972632
Etomidate	0.97246
Ifosfamide	0.971796
Paroxetine·HCl	0.971796
Cabergoline	0.970888
Penicillin V Potassium	0.970778
Terazosin·HCl	0.970778
Atropine Sulfate Monohydrate	0.970693
Fluorouracil (5-Fluorouracil)	0.969679
Blank	0.969238
Dinoprostone	0.968702
Verapamil·HCl	0.968702
Tolazamide	0.968679
Melphalan	0.96862
Isoniazid	0.968317
Tiotropium Bromide	0.967806
Simvastatin	0.967719
Mebendazole	0.967561
Acebutolol·HCl	0.967535
Aminophylline	0.967129
Butenafine·HCl	0.966737
Dolasetron	0.966469
Etonogestrel	0.96614
Pilocarpine·HCl	0.965941
Doxycycline Monohydrate	0.965444
Glimepiride	0.965444
Hydroxychloroquine Sulfate	0.965237
Alitretinoin	0.964792
Zanamivir	0.963938
Ribavirin	0.963843
Sodium Phenylbutyrate	0.963789
Tizanidine·HCl	0.963789
Caffeine	0.963564
Salbutamol Hemisulfate	0.963564
Fludrocortisone Acetate	0.963431
Zalcitabine (2',3'-Dideoxycytidine)	0.963327
Cyclophosphamide monohydrate	0.962268
Estrone	0.962268
Hydrocortisone	0.962268
Nortriptyline·HCl	0.962094
Trazodone·HCl	0.961874
Argatroban	0.961862
Guanfacine·HCl	0.961825
Crotamiton	0.96121
Gentamycin Sulfate	0.96121
Chlorpromazine·HCl	0.961188
Adapalene	0.960947
Letrozole	0.960947
Alfuzosin	0.960842
Indomethacin	0.960842
Estramustine Phosphate·Na	0.960321
Memantine·HCl	0.96
Norepinephrine Bitartrate Monohydrate	0.96
Fosinopril·Na	0.959842
Vincristine Sulfate	0.959842
Vorinostat	0.959842
Betaxolol·HCl	0.958812
Clobetasol Propionate	0.958034
Furosemide	0.958034
Gemfibrozil	0.958034
Hydroxocobalamin·HCl	0.958014
Finasteride	0.956975
Calcitriol	0.956912
Isosorbide Dinitrate	0.956208
Topiramate	0.955443
Calcipotriene	0.955424
Didanosine	0.955424
Ketoprofen	0.954947
Phenoxybenzamine·HCl	0.954947
Terbinafine·HCl	0.953965
Ceftibuten	0.953818
Metronidazole	0.9538
Nateglinide	0.952871
Febuxostat	0.952596
Tacrine·HCl	0.952
Fluoxetine·HCl	0.951956
Ketotifen Fumarate	0.951956
Tolbutamide	0.951683
Fenofibrate	0.951682
Acetaminophen	0.951075
Amrinone	0.950966
Mefloquine·HCl	0.95079
Mefenamic Acid	0.950624
Ceftriaxone·Na	0.95016
Fosfomycin Calcium	0.949887
Medroxyprogesterone Acetate	0.949565
Naphazoline·HCl	0.949565
Epinephrine (L-(-)-Epinephrine-(+)-Bitartrate)	0.949307
Cefotetan Disodium	0.949246
Bumetanide	0.949053
Doxorubicin·HCl	0.949053
Nisoldipine	0.949053
Halcinonide	0.948984
Aminocaproic Acid	0.948331
Amiodarone·HCl	0.948119
Mycophenolic Acid	0.948119
Riluzole·HCl	0.948119
Losartan Potassium	0.947448
Quetiapine Fumarate	0.946931
Pyridostigmine Bromide	0.946256
Lidocaine·HCl·H2O	0.945743
Acetohexamide	0.945588
Blank	0.945588
Risredonic Acid	0.945483
Guanidine·HCl	0.945372
Cefazolin·Na	0.944673
Phenytoin	0.944554
Zolmitriptan	0.944554
Isocarboxazid	0.94447
Dorzolamide·HCl	0.94414
Galantamine·HBr	0.94414
Mitomycin C	0.94414
Acetazolamide	0.943759
Blank	0.9435
Proparacaine·HCl	0.9435
Lincomycin·HCl	0.943366
Pimozide	0.943366
Diazoxide	0.943274
Oxiconazole Nitrate	0.943214
Nitisinone	0.943141
Glyburide	0.94217
Enalapril	0.942155
Bisoprolol Fumarate	0.94193
Dasatinib	0.941596
Clemastine Fumarate	0.94099
Probenecid	0.940744
Sunitinib Malate	0.940744
Naproxen	0.940211
Piroxicam	0.940211
Acetylcysteine	0.940101
Floxuridine	0.940038
Cyclosporine A	0.939802
Trientine Dihydrochloride	0.938907
Dihydroergotamine Mesylate	0.938614
Guanabenz Acetate	0.938614
Ipratropium·Br	0.938614
Maprotiline·HCl	0.938614
Anagrelide	0.938246
Sertaconazole	0.938246
Ganciclovir	0.937921
Prazosin·HCl	0.937426
Rosiglitazone	0.937426
Toremifene Base	0.937098
Rifabutin	0.937069
Bicalutamide	0.936647
Articaine·HCl	0.936443
Beclomethasone Dipropionate	0.936443
Amiloride·HCl·2H2O	0.936281
Diltiazem·HCl	0.936281
Glipizide	0.936238
Nebivolol·HCl	0.935921
Megestrol Acetate	0.935116
Sirolimus (Rapamycin)	0.93505
Blank	0.934116
Blank	0.934116
Tropicamide	0.933861
Blank	0.933699
Idoxuridine	0.933686
Torsemide	0.933395
Methazolamide	0.933213
Orlistat (Tetrahydrolipstatin)	0.933213
Miglustat (N-Butyldeoxynojirimycin·HCl)	0.933135
Ondansetron	0.933135
Carmustine	0.932785
Flunisolide	0.932731
Lenalidomide	0.932731
Trandolapril	0.932476
Lamotrigine	0.932351
Oxytetracycline·HCl	0.93231
Adenosine	0.93187
Esomeprazole Potassium	0.931569
Naltrexone·HCl	0.931485
Gefitinib	0.931368
Cefprozil	0.930956
Fenoldopam Mesylate	0.93051
Indapamide	0.93051
Propofol	0.930297
Butoconazole Nitrate	0.930163
Rufinamide	0.92972
Escitalopram	0.929404
Butorphanol-(+)-Tartrate (Schedule Iv)	0.929127
Naratriptan·HCl	0.9287
Blank	0.928217
Hydralazine·HCl	0.928217
Tobramycin	0.928182
Temazepam	0.927882
Etoposide	0.927439
Metformin·HCl	0.927439
Levofloxacin·HCl	0.927335
Indinavir	0.927314
Tiagabine·HCl	0.926964
Propafenone·HCl	0.926733
Sotalol·HCl	0.926733
Ticlopidine·HCl	0.926733
Vardenafil	0.926733
Pioglitazone·HCl	0.926706
Aripiprazole	0.926456
Cetirizine HCl	0.926456
Disopyramide	0.926438
Adefovir Dipivoxil	0.926383
Atomoxetine·HCl	0.926383
Cyproheptadine·HCl Sesquihydrate	0.926201
Regadenoson	0.926045
Sulconazole Nitrate	0.926045
Dobutamine·HCl	0.925545
Fluphenazine· HCl	0.925545
Imipramine·HCl	0.925545
Hydroflumethiazide	0.925508
Ethionamide	0.924605
Bimatoprost	0.924554
Piperacillin	0.92422
Ketorolac Tromethamine	0.923702
Mitotane	0.923285
Acarbose	0.922725
Zaleplon	0.922669
Olanzapine	0.922526
Blank	0.922383
Capecitabine	0.922239
Acetylcholine Chloride	0.92198
Acetohydroxamic Acid	0.921811
Cefixime	0.921811
Penicillin G Potassium (Benzylpenicillin)	0.92148
Pravastatin·Na	0.921452
Propylthiouracil	0.921452
Clindamycin·HCl	0.920792
Felbamate	0.920792
Metaproterenol Hemisulfate (Orciprenaline)	0.920578
Eprosartan Mesylate	0.920561
Rosuvastatin Calcium	0.920533
Oxaprozin	0.919675
Penicillamine (D-Penicillamine)	0.919675
Spectinomycin·HCl Pentahydrate	0.919604
Meloxicam	0.919579
Bacitracin	0.919067
Raltegravir	0.918695
Acitretin	0.918596
Phentolamine·HCl	0.918416
Blank	0.917521
Lamivudine	0.917381
Mifepristone	0.917286
Ambrisentan	0.917238
Loperamide·HCl	0.917228
Etidronate Disodium	0.916749
Latanoprost	0.916632
Amoxicillin	0.916295
Clonidine·HCl	0.91604
Dexamethasone	0.915649
Fluocinonide	0.915576
Pentostatin	0.915162
Tolcapone	0.914851
Prednisone	0.914314
Rimantadine·HCl	0.914314
Thioguanine (6-Thioguanine)	0.914102
Kanamycin Sulfate	0.91377
Amlodipine	0.913684
Benztropine Mesylate	0.91358
Iloperidone	0.912867
Artemether	0.912666
Cefaclor	0.912666
Chenodiol (Chenodeoxycholic Acid)	0.912666
Chlorothiazide	0.912666
Imiquimod	0.912514
Zoledronic Acid Monohydrate	0.912475
Mercaptopurine Hydrate	0.912455
Metolazone	0.912455
Rizatriptan Benzoate	0.911346
Moxifloxacin·HCl	0.910737
Nizatidine	0.91065
Moexipril·HCl	0.909747
Natamycin	0.909747
Ciclesonide	0.909496
Itraconazole	0.909338
Everolimus	0.909255
Ceftizoxim·Na	0.909008
Isotretinoin (13-Cis-Retinoic Acid)	0.908352
Permethrin	0.907942
Ezetimibe	0.907449
Tolmetin sodium dihydrate	0.90738
Estradiol	0.907221
Azacitidine	0.907179
Naloxone·HCl	0.906389
Aminolevulinic Acid·HCl	0.906264
Famciclovir	0.906163
Entacapone	0.905825
Imatinib Mesylate	0.905825
Bisacodyl	0.90572
Malathion	0.905643
Balsalazide	0.90535
Donepezil·HCl	0.905347
Rasagiline Mesylate	0.904915
Lactulose	0.90474
Leucovorin Calcium Pentahydrate	0.90474
Mestranol	0.904332
Ropivacaine·HCl Monohydrate	0.903996
Flumazenil	0.90386
Benazepril·HCl	0.903521
Praziquantel	0.903418
Ritonavir	0.903078
Bromfenac	0.902606
Pemirolast Potassium	0.902527
Triazolam	0.902159
Meprobamate (Schedule Iv)	0.901625
Progesterone	0.900446
Aprepitant	0.899455
Biperiden·HCl	0.898948
Blank	0.898948
Apomorphine·HCl Hemihydrate	0.898218
Procainamide·HCl	0.898218
Capreomycin Disulfate	0.898034
Dipyridamole	0.897965
Fomepizole	0.897517
Alprostadil	0.897474
Prednisolone	0.897474
Streptomycin Sulfate	0.897474
Acamprosate	0.897119
Spironolactone	0.896483
Topotecan·HCl	0.896483
Tramadol·HCl	0.896483
Bendroflumethiazide	0.896205
Cefditoren Pivoxil	0.896205
Halobetasol Propionate	0.895711
Disulfiram	0.895577
Nicotine	0.895307
Rifapentine	0.894809
Flutamide	0.894518
Oxtriphylline	0.894404
Pentamidine Isethionate	0.894404
Acrivastine	0.894376
Amlexanox	0.894376
Azelastine·HCl	0.894376
Daunorubicin·HCl	0.894035
Repaglinide	0.893891
Ramipril	0.893512
Nilotinib	0.893502
Abacavir Sulfate	0.893461
Atorvastatin Calcium	0.893461
Demeclocycline·HCl	0.893446
Levobunolol·HCl	0.893002
Selegiline·HCl	0.892972
Methylergonovine Maleate	0.892599
Blank	0.892555
Cefdinir	0.892547
Cephalexin Monohydrate	0.892547
Valacyclovir·HCl	0.892521
Paromomycin Sulfate	0.891697
Phytonadione	0.891697
Bethanechol Chloride	0.891632
Busulfan	0.891632
L-Ascorbic Acid	0.891632
Vecuronium Bromide	0.89153
Ofloxacin	0.891342
Hydrochlorothiazide	0.891196
Tolvaptan	0.890216
Perindopril Erbumine	0.889892
Amikacin Disulfate	0.889803
Loratadine	0.889225
Erythromycin	0.888988
Zonisamide	0.888713
Telithromycin	0.888379
Aminohippurate·Na	0.887974
Milrinone	0.887568
Primidone	0.88746
Sertraline·HCl	0.88746
Blank	0.887205
Dexrazoxane	0.887205
Mesna	0.887184
Metyrapone	0.887184
Idarubicin·HCl	0.887158
Montelukast·Na	0.887158
Fluorometholone	0.886682
Irbesartan	0.886682
Rifaximin	0.886541
Prilocaine·HCl	0.885622
Tadalafil	0.885622
Cilostazol	0.885421
Bendamustine·HCl	0.885231
Betaine	0.885231
Venlafaxine·HCl	0.883606
Bromocriptine Mesylate	0.883228
Griseofulvin	0.88307
Cidofovir	0.882746
Diatrizoate Meglumine	0.882746
Baclofen	0.882487
Varenicline Tartrate	0.882382
Ibutilide Fumarate	0.882167
Lorazepam	0.882167
Maraviroc	0.882167
Levocarnitine	0.881264
Streptozocin	0.881029
Amphotericin B	0.880658
Fulvestrant	0.880634
Quinapril·HCl	0.880634
Tigecycline	0.88011
Carbinoxamine Maleate	0.878829
Efavirenz	0.878653
Levalbuterol·HCl	0.878555
Nafcillin·Na	0.878159
Niacin (Known As Vitamin B3, Nicotinic Acid And Vitamin Pp)	0.878159
Cefuroxime·Na	0.877915
Dutasteride	0.877396
Econazole Nitrate	0.877396
Methoxsalen (Xanthotoxin)	0.877256
Methyclothiazide	0.877256
Oxazepam	0.877256
Paliperidone	0.877256
Arsenic Trioxide	0.877
Lindane	0.876749
Mepenzolate Bromide	0.876749
Ropinirole·HCl	0.876435
Nitazoxanide	0.876354
Lopinavir	0.875847
Bosentan	0.875681
Theophylline	0.875517
Tolterodine Tartrate	0.875517
Bleomycin Sulfate	0.875368
Felodipine	0.874386
Asenapine Maleate	0.874257
Mannitol	0.874041
Meclizine Dihydrochloride	0.874041
Clomipramine·HCl	0.872938
Methscopolamine Bromide ((−)-Scopolamine Methyl Bromide)	0.872744
Metaraminol Bitartrate	0.871841
Bupropion	0.871513
Isradipine	0.871332
Pregabalin	0.870923
Sulfacetamide·Na	0.870923
Estropipate	0.870263
Micafungin	0.870036
Mupirocin	0.870036
Nepafenac	0.870036
Ramelteon	0.870005
Tiopronin	0.870005
Propranolol·HCl	0.869737
Flucytosine	0.869526
Hexachlorophene	0.869526
Labetalol·HCl	0.869526
Loxapine Succinate	0.869526
Hydroxyzine Dihydrochloride	0.868623
Olsalazine·Na	0.868231
Esmolol	0.867756
Temozolomide	0.867756
Mexiletine·HCl	0.867329
Tenofovir	0.867249
Terconazole	0.867249
Etodolac	0.866817
Liothyronine·Na	0.866817
Pyrazinamide	0.86633
Foscarnet·Na (Sodium Phosphonoformate Tribasic Hexahydrate)	0.865914
Lansoprazole	0.865914
Nelfinavir Mesylate	0.865775
Nelarabine	0.864621
Oxybutynin Chloride	0.864621
Tiludronate Disodium	0.864492
Cisplatin (Cis-Diamineplatinum(Ii) Dichloride )	0.864021
Azelaic Acid	0.863283
Milnacipran·HCl	0.862816
Meclofenamate·Na	0.862302
Chlorthalidone	0.862238
Methenamine Hippurate	0.861913
Mometasone Furoate	0.861913
Nevirapine	0.861913
Clobazam	0.861346
Tretinoin	0.860818
Methocarbamol	0.860108
Tirofiban·HCl	0.859899
Scopolamine·HBr	0.859832
Succinylcholine Chloride·2H2O	0.859832
Chlorpropamide	0.858671
Cycloserine	0.858671
Phenelzine Sulfate	0.858303
Reserpine	0.858062
Sulfadiazine	0.85785
Pantoprazole	0.857467
Darunavir	0.856888
Flavoxate·HCl	0.856885
Brompheniramine Maleate	0.856882
Budesonide	0.856882
Tamoxifen Citrate	0.85686
Tetracycline	0.85686
Atovaquone	0.856702
Modafinil (Schedule Iv)	0.856498
Temsirolimus	0.856224
Thiotepa	0.856224
Triamcinolone Acetonide	0.856224
Quinidine·HCl·H2O	0.855305
Tetrahydrozoline·HCl	0.855305
Doxapram·HCl H2O	0.854213
Nadolol	0.853791
Difluprednate	0.853321
Posaconazole	0.852549
Telbivudine	0.852549
Mafenide·HCl	0.85237
Mechlorethamine·HCl	0.85237
Sorafenib Tosylate	0.850712
Sulfanilamide	0.850712
Mirtazapine	0.850181
Naftifine·HCl	0.850181
Prasugrel	0.849793
Methsuximide	0.849278
Palonosetron·HCl	0.849278
Protriptyline·HCl	0.848875
Ethosuximide	0.846953
Irinotecan·HCl	0.846953
Clonazepam	0.846188
Dicyclomine·HCl	0.844405
Testosterone Enanthate	0.844281
Mepivacaine·HCl	0.844244
Deferoxamine Mesylate	0.843513
Midodrine·HCl	0.84296
Nefazodone·HCl	0.842647
Misoprostol	0.842001
Cortisone Acetate	0.84173
Ethinyl Estradiol	0.84173
Levocetirizine Dihydrochloride	0.841535
Cladribine	0.840838
Cyclopentolate	0.840838
Cefadroxil	0.840421
Nilutamide	0.840253
Cysteamine·HCl	0.839947
Darifenacin·HBr	0.839947
Stavudine	0.839688
Gemifloxacin	0.838826
Tacrolimus (Fk506)	0.838769
Ciclopirox	0.838163
Ethambutol Dihydrochloride	0.838163
Dimenhydrinate	0.83638
Sitagliptin Phosphate	0.836013
Terbutaline Hemisulfate	0.836013
Nitrofurantoin	0.83574
Cyclobenzaprine·HCl	0.835488
Dalfampridine (4-Aminopyridine)	0.835488
Dactinomycin (= Actinomycin D)	0.834597
Dexchlorpheniramine Maleate	0.834597
Doripenem	0.832813
Methotrexate	0.83213
Tazarotene	0.831419
Clotrimazole	0.83103
Daptomycin	0.83103
Eplerenone	0.83103
Cinacalcet·HCl	0.829247
Bupivacaine·HCl	0.829123
Pyrimethamine	0.828663
Dopamine·HCl	0.828355
Tetrabenazine	0.827745
Sulfamethoxazole	0.825907
Mequinol	0.825812
Pemetrexed Disodium	0.825812
Deferasirox	0.82568
Lacosamide	0.825282
Vancomycin·HCl	0.824408
Fosphenytoin·Na Pentahydrate	0.823476
Clavulanate Potassium	0.823005
Colistin Sulfate	0.823005
Dexmedetomidine·HCl	0.823005
Drospirenone	0.823005
Miglitol	0.822202
Homatropine Methylbromide	0.82167
Teniposide	0.821314
Dicloxacillin·Na Salt Monohydrate	0.819438
Methacholine Chloride	0.818592
Pimecrolimus	0.818592
Desogestrel	0.818547
Doxepin·HCl	0.818547
Eptifibatide	0.818547
Cisatracurium Besylate	0.817655
Pazopanib·HCl	0.816787
Desonide	0.816763
Desoximetasone	0.81498
Duloxetine·HCl	0.81498
Silver Sulfadiazine	0.813964
Digoxin	0.812305
Saquinavir Mesylate	0.811208
Trimethoprim	0.810302
Fludarabine Phosphate	0.809932
Levothyroxine·Na	0.809932
Diazepam	0.80963
Pentoxifylline	0.808321
Cloxacillin·Na	0.807847
Desipramine·HCl	0.807847
Dapsone	0.806955
Phenylephrine	0.806859
Procarbazine·HCl	0.805349
Decitabine	0.803388
Dienogest	0.800713
Colistimethate·Na	0.799822
Dyphylline	0.79893
Chlorzoxazone	0.798038
Colchicine	0.798038
Desvenlafaxine Succinate Hydrate	0.798038
Miconazole	0.797834
Ranolazine·2HCl	0.797424
Tamsulosin·HCl	0.795443
Methyl Aminolevulinate·HCl	0.793321
Eflornithine·HCl	0.787338
Droperidol	0.783772
Rabeprazole·Na	0.778135
Trihexyphenidyl·HCl	0.775278
Thioridazine·HCl	0.774641
Epinastine·HCl	0.773963
Dantrolene·Na	0.77218
Epirubicin·HCl	0.768613
Metaxalone	0.763538
Formoterol	0.762077
Primaquine Phosphate	0.709262
Triamterene	0.632981
Trimethobenzamide·HCl	0
Trimipramine Maleate	0
Valganciclovir·HCl	0
Valproate·Na	0
Valsartan	0
Voriconazole	0
Warfarin·Na	0
Ziprasidone hydrochloride	0
Ave	0.93002

## Sheet: PZ H2O2
Name	H2O2/Viable cell
Foscarnet·Na (Sodium Phosphonoformate Tribasic Hexahydrate)	5.24739
Leflunomide	5.12228
Levalbuterol·HCl	3.15778
Valproate·Na	2.38569
Fluticasone Propionate	2.17424
Mesalamine (5-Aminosalicylic Acid)	2.07023
Ondansetron	1.8826
(S)-Timolol Maleate	1.72228
Flavoxate·HCl	1.59017
Flumazenil	1.47201
Capsaicin	1.44091
Alendronate·Na Trihydrate	1.43067
Riluzole·HCl	1.35267
Fomepizole	1.34483
Ciclopirox	1.32211
Tiopronin	1.3104
Acetohydroxamic Acid	1.2916
Budesonide	1.28567
Ergotamine Tartrate	1.2803
Silver Sulfadiazine	1.26647
Decitabine	1.23572
Cefadroxil	1.22987
Azacitidine	1.22606
Saquinavir Mesylate	1.22108
Digoxin	1.20791
Loxapine Succinate	1.20059
Aminohippurate·Na	1.19834
Isosorbide Dinitrate	1.19706
Bimatoprost	1.1904
Tolcapone	1.18256
Fluvastatin·Na	1.1803
Ethacrynic Acid	1.17727
Naloxone·HCl	1.16794
Tolazamide	1.15878
Sorafenib Tosylate	1.15813
Vigabatrin	1.15758
Cimetidine	1.15606
Metformin·HCl	1.15194
Blank	1.15033
Warfarin·Na	1.14872
Mupirocin	1.14495
Pravastatin·Na	1.14389
Isocarboxazid	1.14243
Ramelteon	1.14202
Meclofenamate·Na	1.14056
Posaconazole	1.14056
Piroxicam	1.13893
Pantoprazole	1.13763
Duloxetine·HCl	1.13031
Felodipine	1.12923
Cisplatin (Cis-Diamineplatinum(Ii) Dichloride )	1.12445
Capecitabine	1.12294
Dexamethasone	1.12294
Midodrine·HCl	1.11859
Ketoprofen	1.11328
Chloramphenicol	1.11212
Micafungin	1.11127
Pioglitazone·HCl	1.10992
Chlorpropamide	1.10395
Doripenem	1.10249
Mexiletine·HCl	1.10039
Acyclovir (Acycloguanosine) Zovirax	1.1
Cysteamine·HCl	1.0937
Cycloserine	1.09224
Reserpine	1.08638
Methotrexate	1.08638
Tazarotene	1.08638
Levofloxacin·HCl	1.07939
Tetrahydrozoline·HCl	1.07906
Albendazole	1.07879
Azelaic Acid	1.07783
Nelarabine	1.07613
Procainamide·HCl	1.07461
Sertaconazole	1.06978
Blank	1.06867
Megestrol Acetate	1.06817
Thioguanine (6-Thioguanine)	1.06656
Amoxapine	1.06515
Darunavir	1.06442
Deferasirox	1.06442
Delavirdine Mesylate	1.06364
Succinylcholine Chloride·2H2O	1.06296
Chenodiol (Chenodeoxycholic Acid)	1.0626
Tetracycline	1.06003
Vinblastine Sulfate	1.05954
Pimecrolimus	1.05857
Acarbose	1.0585
Nadolol	1.05689
4-Aminosalicylic Acid	1.05455
Methylprednisolone	1.05206
Homatropine Methylbromide	1.05206
Maprotiline·HCl	1.05191
Ibuprofen	1.04945
Nateglinide	1.04883
Tiludronate Disodium	1.04685
Protriptyline·HCl	1.04685
Ropivacaine·HCl Monohydrate	1.0463
Oxybutynin Chloride	1.04539
Hydroxyzine Dihydrochloride	1.04392
Nepafenac	1.04304
Rosuvastatin Calcium	1.04275
Aminolevulinic Acid·HCl	1.04275
Pralidoxime Chloride	1.04242
Diatrizoate Meglumine	1.04144
Aripiprazole	1.04122
Cyproheptadine·HCl Sesquihydrate	1.04122
Carbachol (Carbamylcholine ) Chloride	1.04091
Meclizine Dihydrochloride	1.04078
Bexarotene	1.03969
Lorazepam	1.03801
Pazopanib·HCl	1.03514
Rifampin (Rifampicin)	1.03503
Lovastatin	1.03485
Pemetrexed Disodium	1.03367
Hydrocortisone Acetate	1.03111
Cephalexin Monohydrate	1.03111
Methsuximide	1.03075
Thalidomide	1.0303
Pyrazinamide	1.02928
Blank	1.02789
Pentoxifylline	1.02628
Trimethoprim	1.02489
Halcinonide	1.02467
Doxazosin Mesylate	1.02424
Amantadine·HCl	1.02381
Salmeterol	1.02381
Acetylcholine Chloride	1.0229
Lomustine	1.02273
Raltegravir	1.02221
Nelfinavir Mesylate	1.02196
Sulfamethoxazole	1.02196
Dutasteride	1.02142
Triptorelin Acetate	1.02121
Podofilox	1.02121
Glipizide	1.02099
Cefpodoxime Proxetil	1.02061
Tobramycin	1.01985
Travoprost	1.01901
Valganciclovir·HCl	1.01901
Nizatidine	1.01822
Methyldopa Sesquihydrate (L-Α-Methyl-Dopa Sesquihyrate)	1.01818
Aspirin (Acetylsalicylic Acid)	1.01667
Erythromycin	1.01661
Ambrisentan	1.01527
Gemcitabine·HCl	1.01515
Naproxen	1.015
Ursodiol	1.01464
Methenamine Hippurate	1.01464
Mafenide·HCl	1.01464
Metolazone	1.01374
Gatifloxacin	1.01339
Desvenlafaxine Succinate Hydrate	1.0126
Bortezomib	1.01212
Chlorthalidone	1.01178
Acamprosate	1.01175
Trimipramine Maleate	1.01107
Verapamil·HCl	1.01069
Loperamide·HCl	1.01069
Sulfasalazine	1.01061
Desloratadine	1.01017
Permethrin	1.00916
Nimodipine	1.00909
Rivastigmine Tartrate	1.00779
Drospirenone	1.00779
Calcitriol	1.00763
Blank	1.00763
Sitagliptin Phosphate	1.00732
Nitrofurantoin	1.00732
Clotrimazole	1.00732
Prasugrel	1.00694
Pimozide	1.00611
Mercaptopurine Hydrate	1.00611
Abacavir Sulfate	1.00459
Cladribine	1.00459
Medroxyprogesterone Acetate	1.00458
Imiquimod	1.00458
Allopurinol	1.00303
Betamethasone	1.00293
Cefixime	1.00153
Risperidone	1.00152
Mirtazapine	1.00146
Darifenacin·HBr	1.00146
Vancomycin·HCl	1.00146
Altretamine	1
Diltiazem·HCl	1
Clarithromycin	0.999779
Dofetilide	0.999779
Esmolol	0.998536
Fluvoxamine Maleate	0.998485
Brimonidine	0.998177
Streptozocin	0.997927
Mitoxantrone·HCl	0.997278
Trimethadione	0.996947
Vardenafil	0.996947
Lamivudine	0.996947
Citalopram·HBr	0.995455
Chlorpromazine·HCl	0.99542
Efavirenz	0.99337
Ethinyl Estradiol	0.992679
Zanamivir	0.992504
Blank	0.992398
Naratriptan·HCl	0.992366
Zaleplon	0.992366
Cinacalcet·HCl	0.991768
Dalfampridine (4-Aminopyridine)	0.991215
Eptifibatide	0.991215
Alosetron·HCl	0.991016
Trazodone·HCl	0.99084
Etomidate	0.990166
Blank	0.990166
Fludarabine Phosphate	0.989751
Sulfacetamide·Na	0.989634
Levonorgestrel	0.989394
Etoposide	0.989313
Cetirizine HCl	0.987786
Everolimus	0.987786
Ethionamide	0.987611
Thioridazine·HCl	0.986961
Pentamidine Isethionate	0.986869
Pyrimethamine	0.986823
Pancuronium·2Br	0.986364
Fluorouracil (5-Fluorouracil)	0.98626
Clomipramine·HCl	0.985487
Amifostine	0.985359
Disulfiram	0.985007
Goserelin Acetate	0.984848
Rocuronium Bromide	0.984848
Gabapentin	0.984733
Famotidine	0.984733
Bendamustine·HCl	0.984389
Tacrolimus (Fk506)	0.983895
Trospium Chloride	0.983333
Penciclovir	0.983333
Leucovorin Calcium Pentahydrate	0.982723
Dicloxacillin·Na Salt Monohydrate	0.98243
Diflunisal	0.982155
Furosemide	0.982155
Glimepiride	0.982009
Anastrozole	0.981679
Rifabutin	0.981679
Temazepam	0.981679
Propafenone·HCl	0.981679
Oxaprozin	0.981679
Artemether	0.981679
Ciprofloxacin	0.980303
Docetaxel (Taxotere)	0.980303
Betaxolol·HCl	0.980153
Liothyronine·Na	0.979556
Cyclobenzaprine·HCl	0.979502
Tacrine·HCl	0.97895
Zidovudine (3'-Azido-3'-Deoxythymidine)	0.978788
Azithromycin	0.978788
Azathioprine	0.978788
Bumetanide	0.978626
Rufinamide	0.978626
Nystatin	0.977944
Fluocinolone Acetonide	0.977348
Hydroflumethiazide	0.977348
Bupropion	0.977348
Olopatadine	0.977273
Ofloxacin	0.977194
Haloperidol	0.977099
Ifosfamide	0.977099
Indinavir	0.977099
Tiagabine·HCl	0.977099
Oxazepam	0.975812
Flurandrenolide	0.975758
Carvedilol	0.975758
Flurbiprofen	0.975746
Etidronate Disodium	0.975746
Tropicamide	0.975573
Fluphenazine· HCl	0.975573
Trihexyphenidyl·HCl	0.975104
Bromfenac	0.97443
Clofazimine	0.974242
Buspirone·HCl	0.974242
Norethindrone	0.974144
Tamoxifen Citrate	0.974144
Caffeine	0.974046
Cyclophosphamide monohydrate	0.974046
Irinotecan·HCl	0.973111
Ceftazidime	0.972727
Ampicillin Trihydrate	0.972727
Blank	0.972727
Sulindac	0.972727
Chlorambucil	0.972541
Perphenazine	0.971212
Crotamiton	0.970992
Clonidine·HCl	0.970992
Procarbazine·HCl	0.970939
Quinine·HCl·H2O	0.970109
Zalcitabine (2',3'-Dideoxycytidine)	0.970109
Methocarbamol	0.969889
Ethosuximide	0.969889
Neomycin Sulfate	0.969697
Mitomycin C	0.969466
Diazoxide	0.969466
Moexipril·HCl	0.969466
Varenicline Tartrate	0.969337
Ezetimibe	0.968345
Busulfan	0.968278
Chloroquine Diphosphate	0.968182
Vinorelbine	0.968182
Gemfibrozil	0.967939
Ketorolac Tromethamine	0.967939
Propylthiouracil	0.967939
Vincristine Sulfate	0.967735
Cromolyn·Na (Disodium Cromoglycate)	0.966667
Acetaminophen	0.966412
Acetohexamide	0.966412
Acetazolamide	0.966412
Pentostatin	0.966412
Econazole Nitrate	0.966137
Metaxalone	0.966133
Cefuroxime·Na	0.965517
Asenapine Maleate	0.965056
Mequinol	0.965056
Sirolimus (Rapamycin)	0.964885
Disopyramide	0.964885
Penicillamine (D-Penicillamine)	0.964885
Dienogest	0.964039
Glycopyrrolate Iodide	0.963636
Modafinil (Schedule Iv)	0.963397
Bosentan	0.963372
Sodium Phenylbutyrate	0.963359
Salbutamol Hemisulfate	0.963359
Dasatinib	0.963359
Amiodarone·HCl	0.962928
Tamsulosin·HCl	0.961833
Adapalene	0.961832
Clobetasol Propionate	0.961832
Terbinafine·HCl	0.961832
Guanidine·HCl	0.961832
Guanabenz Acetate	0.961832
Rosiglitazone	0.961832
Adefovir Dipivoxil	0.961326
Cloxacillin·Na	0.961272
Carbamazepine	0.960606
Promethazine·HCl	0.960606
Nevirapine	0.960469
Articaine·HCl	0.960305
Latanoprost	0.960305
Ciclesonide	0.960305
Metronidazole	0.960222
Esomeprazole Potassium	0.959239
Celecoxib	0.959226
Dexrazoxane	0.959226
Carboplatin	0.959091
Estrone	0.958779
Glyburide	0.958779
Metaproterenol Hemisulfate (Orciprenaline)	0.958779
Erlotinib	0.958122
Bisacodyl	0.958122
Levocarnitine	0.958021
Balsalazide	0.957844
Lindane	0.957844
Meropenem	0.957576
Dorzolamide·HCl	0.957252
Orlistat (Tetrahydrolipstatin)	0.957252
Colistimethate·Na	0.957123
Atorvastatin Calcium	0.957
Penicillin V Potassium	0.955725
Methazolamide	0.955725
Miglustat (N-Butyldeoxynojirimycin·HCl)	0.955725
Carmustine	0.955725
Itraconazole	0.955725
Ziprasidone hydrochloride	0.955389
Clemastine Fumarate	0.955163
(±) Isoproterenol·HCl	0.955079
Gefitinib	0.955022
Aztreonam	0.954917
Cyclopentolate	0.954917
Epinastine·HCl	0.954917
Clavulanate Potassium	0.954612
Eszopiclone	0.954545
Naphazoline·HCl	0.954198
Enalapril	0.954198
Bacitracin	0.954198
Norfloxacin	0.953778
Doxycycline Monohydrate	0.953523
Bupivacaine·HCl	0.953148
Clopidogrel Hydrogen Sulfate	0.95303
Pitavastatin Calcium	0.952672
Fludrocortisone Acetate	0.952672
Cefprozil	0.952672
Diclofenac·Na Salt	0.952518
Fluoxetine·HCl	0.952167
Metaraminol Bitartrate	0.952167
Etodolac	0.952167
Prazosin·HCl	0.952024
Oseltamivir Phosphate	0.951713
Paclitaxel (Taxol)	0.951515
Cabergoline	0.951145
Acebutolol·HCl	0.951145
Fluconazole	0.95011
Linezolid	0.95011
Mifepristone	0.95011
Hydroxychloroquine Sulfate	0.949618
Cefotetan Disodium	0.949618
Zolmitriptan	0.949025
Danazol	0.948508
Butoconazole Nitrate	0.948508
Dantrolene·Na	0.948508
Risredonic Acid	0.94837
Selegiline·HCl	0.948169
Fosinopril·Na	0.948092
Exemestane	0.947333
Temozolomide	0.947291
Pamidronate Disodium Pentahydrate (Pamidronic Acid)	0.94697
Amitriptyline·HCl	0.94697
Candesartan	0.946906
Isoniazid	0.946565
Indomethacin	0.946565
L-Ascorbic Acid	0.945404
Clofarabine	0.945304
Nalbuphine·HCl Dihydrate	0.945304
Finasteride	0.945038
Rimantadine·HCl	0.945038
Kanamycin Sulfate	0.945038
Mechlorethamine·HCl	0.944293
Oxcarbazepine	0.944111
Rasagiline Mesylate	0.944022
Valproic Acid	0.943939
Amcinonide	0.943702
Butorphanol-(+)-Tartrate (Schedule Iv)	0.943702
Metoclopramide·HCl	0.943511
Alitretinoin	0.943511
Gentamycin Sulfate	0.943511
Pyridostigmine Bromide	0.943511
Idoxuridine	0.943511
Fluocinonide	0.943028
Lactulose	0.94264
Niacin (Known As Vitamin B3, Nicotinic Acid And Vitamin Pp)	0.94264
Toremifene Base	0.941985
Rifapentine	0.941258
Paliperidone	0.941258
Hydrochlorothiazide	0.941007
Oxaliplatin	0.940909
Chlorpheniramine Maleate	0.940497
Desonide	0.940497
Pilocarpine·HCl	0.940458
Hydrocortisone	0.940458
Clobazam	0.939971
Mepivacaine·HCl	0.939971
Levetiracetam	0.939394
Idarubicin·HCl	0.939278
Flucytosine	0.939278
Epinephrine (L-(-)-Epinephrine-(+)-Bitartrate)	0.938931
Quetiapine Fumarate	0.938931
Auranofin	0.938895
Nicotine	0.938895
Temsirolimus	0.938895
Paroxetine·HCl	0.938531
Eplerenone	0.938507
Capreomycin Disulfate	0.938493
Irbesartan	0.938493
Orphenadrine Citrate	0.937879
Cefotaxime Acid	0.937879
Raloxifene·HCl	0.937879
Norepinephrine Bitartrate Monohydrate	0.937405
Mycophenolate Mofetil	0.937293
Doxapram·HCl H2O	0.937042
Methyclothiazide	0.937031
Flecainide Acetate	0.936364
Zafirlukast	0.936364
Carbidopa	0.936364
Melphalan	0.935878
Amoxicillin	0.935878
Indapamide	0.935532
Dextromethorphan	0.934444
Methylergonovine Maleate	0.934347
Difluprednate	0.934088
Sildenafil Citrate	0.934033
Zileuton	0.933333
Mannitol	0.932965
Dolasetron	0.932833
Losartan Potassium	0.932833
Nicardipine·HCl	0.932824
Ribavirin	0.932824
Dactinomycin (= Actinomycin D)	0.932374
Betaine	0.931583
Blank	0.931298
Tizanidine·HCl	0.931298
Levothyroxine·Na	0.931186
Blank	0.931034
Etonogestrel	0.930935
Tigecycline	0.9302
Emtricitabine	0.929771
Proparacaine·HCl	0.929771
Nefazodone·HCl	0.929722
Febuxostat	0.929348
Imipenem	0.929282
Naltrexone·HCl	0.929282
Scopolamine·HBr	0.928258
Thiotepa	0.928258
Methacholine Chloride	0.928258
Mefloquine·HCl	0.928244
Lincomycin·HCl	0.928244
Blank	0.927989
Captopril	0.926718
Olanzapine	0.926718
Mefenamic Acid	0.92663
Apomorphine·HCl Hemihydrate	0.926537
Carglumic Acid	0.926077
Dacarbazine	0.926077
Benztropine Mesylate	0.926077
Metyrapone	0.926054
Dicyclomine·HCl	0.925329
Mebendazole	0.925191
Argatroban	0.925191
Moxifloxacin·HCl	0.925191
Prilocaine·HCl	0.925037
Perindopril Erbumine	0.924672
Milrinone	0.924672
Tinidazole	0.924242
Mycophenolic Acid	0.923913
Estramustine Phosphate·Na	0.923664
Trifluoperazine· HCl	0.923538
Acrivastine	0.923538
Spironolactone	0.92329
Cefepime·HCl Hydrate	0.922873
Sulfadiazine	0.922554
Diphenhydramine·HCl	0.922137
Amrinone	0.922039
Fenoldopam Mesylate	0.922039
Terazosin·HCl	0.921556
Granisetron·HCl	0.921271
Almotriptan	0.921196
Triamcinolone Acetonide	0.920937
Calcipotriene	0.920611
Tramadol·HCl	0.920525
Pemirolast Potassium	0.919143
Cefditoren Pivoxil	0.919143
Loratadine	0.919143
Alfuzosin	0.919084
Tolbutamide	0.919084
Nitisinone	0.919084
Anagrelide	0.919084
Methscopolamine Bromide ((−)-Scopolamine Methyl Bromide)	0.918333
Eflornithine·HCl	0.917986
Blank	0.917761
Tranexamic Acid	0.917557
Lenalidomide	0.917541
Acetylcysteine	0.916722
Rifaximin	0.916042
Triamterene	0.916042
Amiloride·HCl·2H2O	0.916031
Spectinomycin·HCl Pentahydrate	0.916031
Prednisone	0.915111
Quinidine·HCl·H2O	0.915111
Carbinoxamine Maleate	0.914997
Dobutamine·HCl	0.914543
Montelukast·Na	0.914543
Minoxidil	0.914504
Ketoconazole	0.914504
Clindamycin Palmitate·HCl	0.914402
Cefazolin·Na	0.914402
Rabeprazole·Na	0.914402
Arsenic Trioxide	0.913669
Atovaquone	0.91326
Ganciclovir	0.913043
Baclofen	0.913043
Ranitidine·HCl	0.913043
Butenafine·HCl	0.912977
Methoxsalen (Xanthotoxin)	0.912232
Desogestrel	0.91223
Voriconazole	0.911889
Cefoxitin·Na	0.911657
Simvastatin	0.911544
Torsemide	0.91145
Entacapone	0.91085
Prednisolone	0.91085
Fulvestrant	0.91085
Mepenzolate Bromide	0.91085
Nifedipine	0.910278
Beclomethasone Dipropionate	0.910045
Probenecid	0.909924
Mesna	0.909468
Griseofulvin	0.909468
Testosterone Enanthate	0.909353
Telmisartan	0.909091
Memantine·HCl	0.908546
Fosfomycin Calcium	0.908397
Nitazoxanide	0.908086
Lansoprazole	0.907914
Topiramate	0.907609
Ticlopidine·HCl	0.907046
Eprosartan Mesylate	0.906475
Pindolol	0.90625
Galantamine·HBr	0.905547
Blank	0.905547
Amlodipine	0.905547
Fluorometholone	0.905547
Progesterone	0.905321
Ethambutol Dihydrochloride	0.904832
Cidofovir	0.904048
Donepezil·HCl	0.903939
Ketotifen Fumarate	0.903817
Bethanechol Chloride	0.902557
Sotalol·HCl	0.902549
Clindamycin·HCl	0.902174
Tolvaptan	0.902174
Topotecan·HCl	0.902158
Malathion	0.902044
Azelastine·HCl	0.901175
Theophylline	0.901175
Guanfacine·HCl	0.901049
Nisoldipine	0.900763
Rizatriptan Benzoate	0.900763
Hexachlorophene	0.900719
Famciclovir	0.899793
Dipyridamole	0.89955
Telithromycin	0.899457
Cilastatin·Na	0.899281
Ibutilide Fumarate	0.898411
Bicalutamide	0.898098
Oxiconazole Nitrate	0.898051
Oxytetracycline·HCl	0.898051
(±)-Atenolol	0.897842
Terconazole	0.897842
Droperidol	0.897842
Fingolimod	0.897238
Sunitinib Malate	0.896552
Brompheniramine Maleate	0.896403
Loteprednol Etabonate	0.895778
Amphotericin B	0.895646
Primaquine Phosphate	0.895635
Lamotrigine	0.89538
Colistin Sulfate	0.89538
Atropine Sulfate Monohydrate	0.895052
Sulconazole Nitrate	0.895052
Ivermectin	0.894964
Phytonadione	0.894264
Amikacin Disulfate	0.894264
Cortisone Acetate	0.894022
Trandolapril	0.894022
Cefaclor	0.893553
Praziquantel	0.893553
Amlexanox	0.892882
Propofol	0.892556
Flunisolide	0.892086
Daptomycin	0.892086
Natamycin	0.892054
Daunorubicin·HCl	0.8915
Cefdinir	0.890647
Bromocriptine Mesylate	0.890647
Blank	0.890555
Tetrabenazine	0.89019
Meloxicam	0.889946
Tolterodine Tartrate	0.889946
Iloperidone	0.889333
Bleomycin Sulfate	0.889333
Miglitol	0.889333
Ritonavir	0.888735
Triazolam	0.888735
Meprobamate (Schedule Iv)	0.888735
Zonisamide	0.888735
Atracurium Besylate	0.887556
Lisinopril·2H2O	0.887228
Ranolazine·2HCl	0.886584
Dexmedetomidine·HCl	0.886331
Hydroxocobalamin·HCl	0.886057
Estradiol	0.886057
Biperiden·HCl	0.886057
Metoprolol Tartrate	0.88587
Palonosetron·HCl	0.88587
Trimethobenzamide·HCl	0.885201
Aminophylline	0.884558
Chlorothiazide	0.884558
Tiotropium Bromide	0.884511
Nortriptyline·HCl	0.884511
Paromomycin Sulfate	0.884511
Fenoprofen Calcium	0.883969
Imipramine·HCl	0.883152
Felbamate	0.883152
Nilutamide	0.883152
Isotretinoin (13-Cis-Retinoic Acid)	0.883058
Bendroflumethiazide	0.882014
Olmesartan	0.881793
Sulfanilamide	0.881793
Dihydroergotamine Mesylate	0.881559
Teniposide	0.880576
Oxacillin sodium salt monohydrate	0.880435
Aminocaproic Acid	0.88006
Piperacillin	0.88006
Nebivolol·HCl	0.879137
Terbutaline Hemisulfate	0.879137
Bisoprolol Fumarate	0.877717
Oxtriphylline	0.877717
Labetalol·HCl	0.877698
Deferoxamine Mesylate	0.877698
Cyclosporine A	0.877061
Vecuronium Bromide	0.877061
Venlafaxine·HCl	0.877061
Maraviroc	0.877061
Phenoxybenzamine·HCl	0.876359
Lopinavir	0.876296
Vorinostat	0.875562
Ceftizoxim·Na	0.875562
Quinapril·HCl	0.875562
Nilotinib	0.874914
Clonazepam	0.87482
Methyl Aminolevulinate·HCl	0.874136
Atomoxetine·HCl	0.873641
Levobunolol·HCl	0.873531
Doxorubicin·HCl	0.873381
Dyphylline	0.873381
Fosphenytoin·Na Pentahydrate	0.871942
Ibandronate·Na Monohydrate	0.870924
Tolmetin sodium dihydrate	0.870924
Dexchlorpheniramine Maleate	0.870924
Minocycline	0.869565
Halobetasol Propionate	0.869065
Propranolol·HCl	0.869065
Phenelzine Sulfate	0.869065
Didanosine	0.868207
Mestranol	0.868207
Mometasone Furoate	0.868207
Levocetirizine Dihydrochloride	0.867626
Methimazole	0.866187
Fenofibrate	0.865489
Naftifine·HCl	0.865489
Phenytoin	0.864748
Aprepitant	0.863856
Enalaprilat Maleate	0.863309
Sumatriptan Succinate	0.862772
Sertraline·HCl	0.862772
Alprostadil	0.861092
Estropipate	0.861092
Trientine Dihydrochloride	0.86057
Demeclocycline·HCl	0.86057
Lapatinib Ditosylate	0.860054
Diazepam	0.860054
Nabumetone	0.858722
Desoximetasone	0.858696
Ceftibuten	0.857571
Imatinib Mesylate	0.856945
Stavudine	0.856115
Adenosine	0.856072
Ropinirole·HCl	0.854676
Isradipine	0.854676
Mitotane	0.85462
Pregabalin	0.85462
Letrozole	0.853261
Milnacipran·HCl	0.853237
Ramipril	0.851902
Valacyclovir·HCl	0.851574
Streptomycin Sulfate	0.851417
Hydroxyurea	0.850543
Primidone	0.850543
Penicillin G Potassium (Benzylpenicillin)	0.850075
Nafcillin·Na	0.850075
Cytarabine	0.849185
Dinoprostone	0.849185
Benazepril·HCl	0.848652
Pramipexole Dihydrochloride Monohydrate	0.845109
Regadenoson	0.845109
Zoledronic Acid Monohydrate	0.845109
Ceftriaxone·Na	0.844078
Ipratropium·Br	0.844078
Cefuroxime Axetil	0.842391
Hydralazine·HCl	0.842391
Chlorhexidine Dihydrochloride	0.841727
Lidocaine·HCl·H2O	0.841033
Misoprostol	0.838849
Doxepin·HCl	0.83741
Olsalazine·Na	0.835971
Floxuridine	0.83288
Flutamide	0.831655
Gemifloxacin	0.831655
Omeprazole	0.830216
Tranylcypromine Hemisulfate	0.830163
Phentolamine·HCl	0.826087
Tirofiban·HCl	0.82446
Escitalopram	0.816576
Tretinoin	0.814388
Clomiphene Citrate	0.784611
Repaglinide	0.763587
Cilostazol	0.755611
Clozapine	0.752518
Tadalafil	0.75
Atazanavir	0.747283
Acitretin	0.743939
Telbivudine	0.739568
Tenofovir	0.729496
Dapsone	0.729496
Fexofenadine·HCl	0.72518
Dimenhydrinate	0.722302
Dopamine·HCl	0.722302
Cisatracurium Besylate	0.722302
Lacosamide	0.719424
Desipramine·HCl	0.7185
Phenylephrine	0.7177
Chlorzoxazone	0.7123
Colchicine	0.7078
Miconazole	0.7016
Epirubicin·HCl	0.7011
Formoterol	0.7003
Valsartan	0.6982
Ave	0.976794

## Sheet: PZ NO RT
Name	%Cell Viability
Diltiazem·HCl	158.331
Difluprednate	154.65
Bortezomib	144.103
Deferasirox	142.456
Varenicline Tartrate	141.333
Dutasteride	137.679
Entacapone	136.611
Tolcapone	136.372
Mannitol	135.401
Miglitol	135.049
Decitabine	134.167
Ticlopidine·HCl	133.543
Tolterodine Tartrate	133.112
Dantrolene·Na	133.043
Milnacipran·HCl	132.775
Dactinomycin (= Actinomycin D)	131.863
Dextromethorphan	131.189
Fluorouracil (5-Fluorouracil)	130.832
Quinidine·HCl·H2O	130.656
Danazol	130.121
Ciprofloxacin	128.042
Dipyridamole	127.957
Ropinirole·HCl	126.534
Cisatracurium Besylate	125.738
Estradiol	125.681
Calcitriol	125.555
Donepezil·HCl	124.67
Dopamine·HCl	124.557
Dexchlorpheniramine Maleate	123.855
Ketorolac Tromethamine	123.039
Pentamidine Isethionate	122.5
Sulfacetamide·Na	121.84
Sumatriptan Succinate	121.817
Ciclesonide	121.13
Sulfanilamide	121.117
Temsirolimus	121.116
Efavirenz	121.045
Ursodiol	120.93
Terbutaline Hemisulfate	120.307
Rivastigmine Tartrate	120.28
Candesartan	120.062
Tamoxifen Citrate	119.669
Butenafine·HCl	119.111
Ribavirin	119.04
Dacarbazine	118.432
Duloxetine·HCl	118.348
Pyrimethamine	118.139
Quinine·HCl·H2O	117.585
Famciclovir	117.423
Dexmedetomidine·HCl	117.083
Diatrizoate Meglumine	117.083
Clindamycin Palmitate·HCl	116.789
Rifapentine	116.722
Cyclosporine A	116.341
Vecuronium Bromide	116.196
Thiotepa	116.021
Oxybutynin Chloride	115.691
Haloperidol	115.561
Desipramine·HCl	115.54
Sulconazole Nitrate	115.401
Theophylline	115.32
Pitavastatin Calcium	115.319
Quinapril·HCl	115.266
Mefloquine·HCl	115.204
Fosfomycin Calcium	114.648
Blank	114.583
Penicillin V Potassium	114.524
Sulfamethoxazole	114.242
Ranolazine·2HCl	114.134
Clopidogrel Hydrogen Sulfate	113.936
Piroxicam	113.828
Rosuvastatin Calcium	113.784
Propafenone·HCl	113.595
Terbinafine·HCl	113.541
Olanzapine	113.414
Tigecycline	113.083
Amrinone	113.034
Trazodone·HCl	113.029
Risredonic Acid	112.948
Quetiapine Fumarate	112.91
Teniposide	112.894
Diclofenac·Na Salt	112.841
Cyproheptadine·HCl Sesquihydrate	112.672
Methacholine Chloride	112.667
Auranofin	112.118
Ethambutol Dihydrochloride	112.11
Thioguanine (6-Thioguanine)	112.062
Nitazoxanide	111.79
Topotecan·HCl	111.752
Naratriptan·HCl	111.517
Amoxapine	111.471
Permethrin	111.418
Travoprost	111.412
Tretinoin	111.412
Pimecrolimus	111.369
Telithromycin	110.698
Isocarboxazid	110.673
Nitrofurantoin	110.548
Lamivudine	110.527
Rocuronium Bromide	110.226
Pyrazinamide	110.01
Demeclocycline·HCl	109.89
Triamcinolone Acetonide	109.606
Mepenzolate Bromide	109.579
Raltegravir	109.579
Rasagiline Mesylate	109.579
Pantoprazole	109.281
Repaglinide	109.147
Blank	109.099
Torsemide	109.085
Paroxetine·HCl	109.032
Raloxifene·HCl	108.986
Protriptyline·HCl	108.905
Ethacrynic Acid	108.823
Norfloxacin	108.61
Scopolamine·HBr	108.419
Sulfadiazine	108.419
Ifosfamide	108.368
Temazepam	108.362
Loxapine Succinate	108.249
Arsenic Trioxide	108.218
Sodium Phenylbutyrate	108.204
Estrone	108.12
Chlorhexidine Dihydrochloride	108.119
Zileuton	108.02
Salmeterol	107.772
Tiludronate Disodium	107.556
Telmisartan	107.476
Blank	107.446
Olmesartan	107.442
Docetaxel (Taxotere)	107.389
Ergotamine Tartrate	107.367
Nalbuphine·HCl Dihydrate	107.266
Letrozole	107.134
Cyclophosphamide monohydrate	106.659
Paliperidone	106.572
Neomycin Sulfate	106.349
Methscopolamine Bromide ((−)-Scopolamine Methyl Bromide)	106.026
Propylthiouracil	105.859
Naproxen	105.802
Penicillamine (D-Penicillamine)	105.678
Tetrabenazine	105.654
Pentoxifylline	105.578
Trimethobenzamide·HCl	105.509
Metoclopramide·HCl	105.504
Miglustat (N-Butyldeoxynojirimycin·HCl)	105.479
Glyburide	105.306
Leflunomide	105.258
Sirolimus (Rapamycin)	105.239
Penciclovir	105.181
Hydroxocobalamin·HCl	105.116
Blank	105.102
Tacrolimus (Fk506)	104.915
Methoxsalen (Xanthotoxin)	104.907
Tiopronin	104.889
Mirtazapine	104.868
Modafinil (Schedule Iv)	104.858
Mafenide·HCl	104.807
Losartan Potassium	104.783
Blank	104.442
Methyldopa Sesquihydrate (L-Α-Methyl-Dopa Sesquihyrate)	104.435
Pregabalin	104.403
Ketoprofen	104.332
Rosiglitazone	104.268
Irinotecan·HCl	104.214
Dihydroergotamine Mesylate	104.121
Tacrine·HCl	104.079
Trihexyphenidyl·HCl	103.998
Olopatadine	103.988
Phentolamine·HCl	103.988
Bumetanide	103.876
Nepafenac	103.814
Tenofovir	103.793
Paclitaxel (Taxol)	103.789
Flumazenil	103.644
Cidofovir	103.463
Alprostadil	103.339
Zidovudine (3'-Azido-3'-Deoxythymidine)	103.328
Escitalopram	103.297
Nadolol	103.292
Chloramphenicol	103.189
Clomipramine·HCl	103.175
Daunorubicin·HCl	103.147
Oxtriphylline	103.094
Doxorubicin·HCl	103.042
Levocarnitine	102.979
Methyl Aminolevulinate·HCl	102.858
Dorzolamide·HCl	102.838
Memantine·HCl	102.837
Tolvaptan	102.812
Flurandrenolide	102.812
Isoniazid	102.789
Nabumetone	102.746
Fosphenytoin·Na Pentahydrate	102.615
Tranylcypromine Hemisulfate	102.489
Stavudine	102.45
Halcinonide	102.433
Midodrine·HCl	102.326
Fluconazole	102.315
Nefazodone·HCl	102.274
Carglumic Acid	102.249
Oxaliplatin	102.224
Clomiphene Citrate	102.192
Malathion	102.148
Zanamivir	101.902
Nifedipine	101.652
Econazole Nitrate	101.643
Darifenacin·HBr	101.602
Gemfibrozil	101.579
Propranolol·HCl	101.384
Droperidol	101.264
Medroxyprogesterone Acetate	101.224
Hydroxychloroquine Sulfate	101.199
Imipramine·HCl	100.947
Testosterone Enanthate	100.926
Emtricitabine	100.694
Nitisinone	100.658
Pramipexole Dihydrochloride Monohydrate	100.656
Clarithromycin	100.646
Amoxicillin	100.61
Toremifene Base	100.467
Nevirapine	100.435
Tadalafil	100.424
Desoximetasone	100.393
Desloratadine	100.365
Fluvoxamine Maleate	100.344
Regadenoson	100.332
Miconazole	100.311
Levobunolol·HCl	100.297
Moxifloxacin·HCl	100.286
Hydroflumethiazide	100.273
Delavirdine Mesylate	100.084
Methotrexate	100.012
Perindopril Erbumine	99.9379
Melphalan	99.8943
Metyrapone	99.7888
Triptorelin Acetate	99.7512
Betamethasone	99.7348
Dexamethasone	99.6909
Metformin·HCl	99.6397
Perphenazine	99.59
Blank	99.5809
Mitoxantrone·HCl	99.5652
Aminolevulinic Acid·HCl	99.3841
Amantadine·HCl	99.383
Atropine Sulfate Monohydrate	99.2603
Cefuroxime Axetil	99.231
Tramadol·HCl	99.2272
Fenofibrate	99.1522
Hydralazine·HCl	99.1335
Erlotinib	99.129
Blank	99.0561
Argatroban	99.0388
Eprosartan Mesylate	98.9604
Blank	98.903
Hydrocortisone Acetate	98.73
Spectinomycin·HCl Pentahydrate	98.6253
Meclofenamate·Na	98.6229
Leucovorin Calcium Pentahydrate	98.5638
Artemether	98.5532
Desonide	98.5389
Carbinoxamine Maleate	98.5367
Ezetimibe	98.5078
Lamotrigine	98.4214
Isotretinoin (13-Cis-Retinoic Acid)	98.3739
Galantamine·HBr	98.2776
Imiquimod	98.2546
Blank	98.2017
Tizanidine·HCl	98.1499
Cisplatin (Cis-Diamineplatinum(Ii) Dichloride )	98.0465
Streptomycin Sulfate	98.0412
Blank	98.0051
Amphotericin B	97.9628
Enalapril	97.9128
Triazolam	97.9064
Sildenafil Citrate	97.8255
Pancuronium·2Br	97.7483
Acetohexamide	97.6129
Disopyramide	97.6102
Fingolimod	97.5668
Dienogest	97.4491
Valacyclovir·HCl	97.4365
Epirubicin·HCl	97.2745
Dexrazoxane	97.0348
Colchicine	96.9654
Maprotiline·HCl	96.9258
Tiotropium Bromide	96.882
Nicardipine·HCl	96.8071
Succinylcholine Chloride·2H2O	96.7742
Fluocinonide	96.7596
Pemetrexed Disodium	96.7325
Lacosamide	96.6884
Didanosine	96.5721
Dapsone	96.5159
Foscarnet·Na (Sodium Phosphonoformate Tribasic Hexahydrate)	96.4273
Isosorbide Dinitrate	96.4036
Cyclobenzaprine·HCl	96.3192
Idoxuridine	96.2753
Lactulose	96.1424
Almotriptan	95.9729
Telbivudine	95.9116
Minoxidil	95.8131
Chlorothiazide	95.7959
Oxiconazole Nitrate	95.7138
Ciclopirox	95.5325
Brimonidine	95.5137
Zaleplon	95.4845
Tropicamide	95.461
Crotamiton	95.392
Streptozocin	95.3178
Ibuprofen	95.2878
Chlorambucil	95.2834
Lenalidomide	95.1274
Doxapram·HCl H2O	95.1015
Tolmetin sodium dihydrate	95.0759
Atazanavir	95.0589
Digoxin	95.0469
Ethosuximide	95.0094
Azacitidine	94.9889
Progesterone	94.9446
Guanfacine·HCl	94.8131
Fulvestrant	94.8023
Loratadine	94.7181
Nafcillin·Na	94.6453
Ondansetron	94.4714
Bethanechol Chloride	94.4641
Blank	94.3766
Pyridostigmine Bromide	94.2942
Mepivacaine·HCl	94.0986
Valganciclovir·HCl	94.0734
Darunavir	94.0714
Flucytosine	93.9347
Furosemide	93.8226
Bacitracin	93.7425
Fomepizole	93.6499
Colistimethate·Na	93.6218
Clavulanate Potassium	93.6151
Zoledronic Acid Monohydrate	93.5947
Mestranol	93.5768
Adefovir Dipivoxil	93.3051
Clindamycin·HCl	93.2003
Triamterene	93.189
Ipratropium·Br	93.1751
Aspirin (Acetylsalicylic Acid)	93.1665
Cefoxitin·Na	93.1521
Guanidine·HCl	93.1276
Oseltamivir Phosphate	93.1221
Goserelin Acetate	93.1219
Fluticasone Propionate	93.0996
Desogestrel	93.0318
Gatifloxacin	92.8551
Tamsulosin·HCl	92.8385
Fexofenadine·HCl	92.8229
Levalbuterol·HCl	92.8099
Dalfampridine (4-Aminopyridine)	92.7769
Phenylephrine	92.7356
Spironolactone	92.7307
Methimazole	92.7072
Naftifine·HCl	92.6947
Gemcitabine·HCl	92.6848
4-Aminosalicylic Acid	92.6317
Adenosine	92.6054
Levocetirizine Dihydrochloride	92.5467
Dicyclomine·HCl	92.4088
Diflunisal	92.3855
Dofetilide	92.2751
Baclofen	92.1681
Methylergonovine Maleate	92.1554
Cefdinir	92.1243
Hydroxyurea	92.0831
Sorafenib Tosylate	92.0811
Sertaconazole	91.949
Azithromycin	91.9409
Nilotinib	91.9369
Gabapentin	91.9306
Celecoxib	91.9057
Latanoprost	91.8102
Hydrocortisone	91.7872
Norepinephrine Bitartrate Monohydrate	91.7642
Sunitinib Malate	91.7586
Trimipramine Maleate	91.5843
Bupropion	91.5398
Felodipine	91.4419
Floxuridine	91.3729
Moexipril·HCl	91.3405
Lincomycin·HCl	91.2522
Mycophenolic Acid	91.2118
Indomethacin	91.1607
Bisacodyl	91.1387
Drospirenone	91.1211
Fluphenazine· HCl	91.0623
Mefenamic Acid	90.9911
Anastrozole	90.9827
Azelastine·HCl	90.9654
Pralidoxime Chloride	90.9604
Dicloxacillin·Na Salt Monohydrate	90.8682
Naltrexone·HCl	90.8205
Articaine·HCl	90.8123
Zalcitabine (2',3'-Dideoxycytidine)	90.7808
Loperamide·HCl	90.7062
Milrinone	90.6824
Liothyronine·Na	90.6364
Lisinopril·2H2O	90.6039
Thalidomide	90.6011
Gemifloxacin	90.5673
Phytonadione	90.5471
Alosetron·HCl	90.5281
Clotrimazole	90.4749
Captopril	90.404
Ramipril	90.2812
Granisetron·HCl	90.2552
Trifluoperazine· HCl	89.9812
Carboplatin	89.9158
Lorazepam	89.8769
Benazepril·HCl	89.8502
Metronidazole	89.8248
Oxaprozin	89.8248
Methocarbamol	89.8
Ketotifen Fumarate	89.7567
Aminocaproic Acid	89.6097
Cetirizine HCl	89.6097
Vardenafil	89.6049
Cefepime·HCl Hydrate	89.5222
Metaraminol Bitartrate	89.5018
Thioridazine·HCl	89.442
Methazolamide	89.4024
Bupivacaine·HCl	89.3691
Flunisolide	89.2094
Allopurinol	89.2
Trimethadione	89.111
Metoprolol Tartrate	89.0943
Blank	89.0297
Acetaminophen	89.0193
Cefadroxil	88.9755
Tobramycin	88.9549
Valproic Acid	88.9229
Butoconazole Nitrate	88.8881
Bosentan	88.8443
Levetiracetam	88.7122
Palonosetron·HCl	88.7098
Bimatoprost	88.6257
Bendroflumethiazide	88.3195
Butorphanol-(+)-Tartrate (Schedule Iv)	88.3087
Chlorpheniramine Maleate	88.2973
(S)-Timolol Maleate	88.2154
Aripiprazole	88.1898
Amlexanox	88.1227
Asenapine Maleate	88.079
Benztropine Mesylate	88.079
Salbutamol Hemisulfate	88.019
Methenamine Hippurate	87.9666
Phenytoin	87.9612
Mercaptopurine Hydrate	87.9522
Estropipate	87.8056
Flavoxate·HCl	87.7041
Homatropine Methylbromide	87.5964
Indapamide	87.5964
Ceftizoxim·Na	87.5542
Proparacaine·HCl	87.52
Carvedilol	87.5105
Vinorelbine	87.4647
Aminohippurate·Na	87.4011
Indinavir	87.2653
Griseofulvin	87.1723
Cefazolin·Na	87.1606
Mitomycin C	87.1164
Nateglinide	87.0916
Pamidronate Disodium Pentahydrate (Pamidronic Acid)	87.0291
Tetrahydrozoline·HCl	87.0163
Flurbiprofen	86.9539
Acetazolamide	86.8763
Fenoldopam Mesylate	86.8618
Ofloxacin	86.8353
Rifaximin	86.7837
Imatinib Mesylate	86.6375
Daptomycin	86.5974
Rimantadine·HCl	86.3542
Bendamustine·HCl	86.3515
Estramustine Phosphate·Na	86.1943
Bisoprolol Fumarate	86.1766
Minocycline	86.1695
Temozolomide	85.9646
Colistin Sulfate	85.9511
Amitriptyline·HCl	85.9181
Labetalol·HCl	85.7448
Levofloxacin·HCl	85.5729
Ceftibuten	85.5643
Sitagliptin Phosphate	85.5024
Gefitinib	85.4564
Primaquine Phosphate	85.4255
Trandolapril	85.3896
Doxazosin Mesylate	85.2768
Trospium Chloride	85.0423
Acarbose	85.0177
Glipizide	84.7657
Mifepristone	84.6068
Valsartan	84.572
Esomeprazole Potassium	84.5602
Hydrochlorothiazide	84.5602
Terconazole	84.455
Biperiden·HCl	84.3835
Topiramate	84.3618
Acetylcholine Chloride	84.3293
Balsalazide	84.2961
Pilocarpine·HCl	84.1595
Azelaic Acid	83.9243
Prednisone	83.7811
Itraconazole	83.7566
Fluocinolone Acetonide	83.7033
Atomoxetine·HCl	83.6401
Mesna	83.6129
Betaxolol·HCl	83.5725
Montelukast·Na	83.5244
Cefaclor	83.2902
Bromocriptine Mesylate	83.2246
Ganciclovir	83.0642
Acyclovir (Acycloguanosine) Zovirax	83.0498
Lovastatin	83.0386
Diphenhydramine·HCl	83.0085
Pazopanib·HCl	82.8674
Mequinol	82.8426
Ethinyl Estradiol	82.7537
Oxazepam	82.7189
Eflornithine·HCl	82.7135
Amiloride·HCl·2H2O	82.686
Diazepam	82.6487
Imipenem	82.5908
Diazoxide	82.5578
Levonorgestrel	82.4688
Lopinavir	82.3507
Niacin (Known As Vitamin B3, Nicotinic Acid And Vitamin Pp)	82.3249
Beclomethasone Dipropionate	82.1969
Meclizine Dihydrochloride	82.184
Trimethoprim	82.0555
Atorvastatin Calcium	82.0438
Capecitabine	82.0438
Clemastine Fumarate	81.8911
Esmolol	81.8443
Amiodarone·HCl	81.7317
Linezolid	81.5193
Chlorpromazine·HCl	81.5117
Ketoconazole	81.267
Carbidopa	81.1473
Nizatidine	81.1181
Nelfinavir Mesylate	81.095
Deferoxamine Mesylate	81.052
Ibutilide Fumarate	81.052
Cimetidine	81.034
L-Ascorbic Acid	81.009
Alitretinoin	80.9067
Phenelzine Sulfate	80.88
Tetracycline	80.8159
Sulfasalazine	80.621
Acrivastine	80.5787
Idarubicin·HCl	80.5785
Buspirone·HCl	80.4038
Hexachlorophene	80.3561
Fluvastatin·Na	80.3323
Chenodiol (Chenodeoxycholic Acid)	80.2199
Sulindac	80.153
Cortisone Acetate	80.1276
Metaproterenol Hemisulfate (Orciprenaline)	80.0348
Dolasetron	80.0136
Ivermectin	80
Pindolol	79.9747
Piperacillin	79.8051
Orlistat (Tetrahydrolipstatin)	79.7959
Mesalamine (5-Aminosalicylic Acid)	79.7118
Meropenem	79.6182
Vorinostat	79.3509
Cladribine	79.2896
Chlorpropamide	79.2357
Cephalexin Monohydrate	78.9451
Fludarabine Phosphate	78.8131
Mexiletine·HCl	78.7924
Ethionamide	78.6469
Posaconazole	78.6324
Naphazoline·HCl	78.6226
Cinacalcet·HCl	78.4595
Lindane	78.4183
Dinoprostone	78.1524
Flutamide	78.1009
Ceftazidime	78.0203
Cilostazol	77.9274
Nicotine	77.9131
Desvenlafaxine Succinate Hydrate	77.8916
Chlorthalidone	77.887
Metolazone	77.7705
Podofilox	77.5272
Cloxacillin·Na	77.4402
Verapamil·HCl	77.3518
Hydroxyzine Dihydrochloride	77.2339
Prasugrel	77.2307
Tranexamic Acid	77.2252
Fenoprofen Calcium	77.0801
Zafirlukast	77.0801
Clonidine·HCl	77.057
Amlodipine	76.8597
Amifostine	76.766
Gentamycin Sulfate	76.6428
Doxycycline Monohydrate	76.5384
Probenecid	76.332
Capsaicin	76.3222
Norethindrone	76.2745
Epinastine·HCl	76.2707
(±)-Atenolol	76.1643
Nisoldipine	76.1337
Alendronate·Na Trihydrate	76.0752
Brompheniramine Maleate	76.0742
Saquinavir Mesylate	75.7829
Bicalutamide	75.6072
Glimepiride	75.5139
Mycophenolate Mofetil	75.4525
Meprobamate (Schedule Iv)	75.3386
Cilastatin·Na	75.2178
Budesonide	75.1827
Fluoxetine·HCl	75.1457
Etidronate Disodium	74.8724
Cytarabine	74.7785
Carbamazepine	74.6883
Dyphylline	74.6839
Praziquantel	74.3071
Clobazam	74.2951
Etodolac	74.0653
Acetylcysteine	73.8438
Acamprosate	73.7563
Oxacillin sodium salt monohydrate	73.7354
Kanamycin Sulfate	73.6563
Tazarotene	73.3759
Ambrisentan	73.1878
Dobutamine·HCl	73.1413
Cefixime	73.1115
Eptifibatide	73.0669
Carmustine	72.8823
Fosinopril·Na	72.6647
Acetohydroxamic Acid	72.5974
Cefotetan Disodium	72.4881
Methylprednisolone	72.2413
Methsuximide	72.2077
Venlafaxine·HCl	72.1944
Exemestane	72.1662
Cefprozil	72.1087
Amcinonide	72.0726
Megestrol Acetate	71.9794
Abacavir Sulfate	71.9633
Misoprostol	71.9364
Orphenadrine Citrate	71.8636
Nebivolol·HCl	71.5563
Voriconazole	71.3957
Etomidate	71.3591
Clonazepam	71.2596
Natamycin	70.8096
Mechlorethamine·HCl	70.362
Disulfiram	70.2574
Carbachol (Carbamylcholine ) Chloride	70.1255
Phenoxybenzamine·HCl	69.9301
Cefuroxime·Na	69.7913
Cefotaxime Acid	69.2737
Formoterol	69.27
Nilutamide	69.1845
Meloxicam	69.1396
Pimozide	69.0915
Anagrelide	69.0125
Alfuzosin	68.905
Ropivacaine·HCl Monohydrate	68.8256
Altretamine	68.7885
Felbamate	68.475
Omeprazole	68.4444
Pemirolast Potassium	68.4031
Rizatriptan Benzoate	68.2314
Ibandronate·Na Monohydrate	68.1095
Maraviroc	68.0348
Glycopyrrolate Iodide	67.916
Famotidine	67.8694
Mebendazole	67.7033
Terazosin·HCl	67.701
Micafungin	67.263
Finasteride	67.0148
Paromomycin Sulfate	66.4237
Tinidazole	66.0167
Guanabenz Acetate	65.7446
Promethazine·HCl	65.6145
Acebutolol·HCl	65.1846
Caffeine	64.9335
Isradipine	64.8817
Bexarotene	64.4879
Eszopiclone	64.3471
Rifabutin	63.9602
Primidone	63.5637
Risperidone	63.4628
Aminophylline	63.385
Capreomycin Disulfate	62.6057
Chlorzoxazone	62.5457
Methyclothiazide	62.5171
Loteprednol Etabonate	61.9392
Zolmitriptan	61.9328
Rabeprazole·Na	61.4232
Lapatinib Ditosylate	60.5926
Ampicillin Trihydrate	59.8752
Dasatinib	59.6603
Valproate·Na	59.2513
Tirofiban·HCl	59.0368
Olsalazine·Na	58.9666
Pravastatin·Na	58.7494
Iloperidone	57.7899
Aprepitant	57.7364
Cabergoline	57.5763
Tolbutamide	57.2899
Epinephrine (L-(-)-Epinephrine-(+)-Bitartrate)	56.898
Rufinamide	56.84
Etonogestrel	56.6934
Trientine Dihydrochloride	56.6719
Doripenem	56.6074
Albendazole	56.4659
Irbesartan	56.2374
Fluorometholone	56.1817
Cyclopentolate	55.9745
Vigabatrin	55.7974
Amikacin Disulfate	55.76
Bromfenac	55.5755
Prilocaine·HCl	55.1938
Dimenhydrinate	54.909
(±) Isoproterenol·HCl	54.8355
Vancomycin·HCl	54.7537
Ritonavir	54.4827
Ceftriaxone·Na	54.4699
Etoposide	53.6973
Apomorphine·HCl Hemihydrate	53.5879
Metaxalone	53.318
Ziprasidone hydrochloride	53.097
Levothyroxine·Na	52.9129
Calcipotriene	52.7591
Aztreonam	52.7
Chloroquine Diphosphate	52.0646
Flecainide Acetate	52.0618
Azathioprine	51.7056
Oxcarbazepine	51.3253
Lansoprazole	51.0733
Betaine	50.8838
Nystatin	50.5198
Lomustine	50.4585
Fludrocortisone Acetate	49.9427
Cromolyn·Na (Disodium Cromoglycate)	49.6912
Blank	49.5557
Erythromycin	48.7602
Propofol	47.6072
Nelarabine	47.5659
Everolimus	47.2553
Febuxostat	47.2269
Sertraline·HCl	47.1263
Atovaquone	46.4598
Eplerenone	46.3953
Acitretin	45.8793
Busulfan	45.1913
Mometasone Furoate	44.9549
Naloxone·HCl	44.3429
Mupirocin	44.0764
Silver Sulfadiazine	43.4284
Enalaprilat Maleate	43.2349
Halobetasol Propionate	42.6249
Prednisolone	42.4599
Clofarabine	41.7533
Rifampin (Rifampicin)	41.4053
Sotalol·HCl	40.4568
Clobetasol Propionate	40.2882
Warfarin·Na	39.7757
Nimodipine	38.3116
Ranitidine·HCl	36.7752
Nortriptyline·HCl	34.823
Procainamide·HCl	34.4599
Tiagabine·HCl	33.0322
Reserpine	32.7855
Pentostatin	32.7235
Pioglitazone·HCl	32.2894
Cefpodoxime Proxetil	31.8598
Prazosin·HCl	31.5866
Vincristine Sulfate	30.9961
Clozapine	30.9357
Ramelteon	30.7804
Penicillin G Potassium (Benzylpenicillin)	29.4574
Citalopram·HBr	27.9573
Cysteamine·HCl	26.3071
Simvastatin	25.9553
Selegiline·HCl	25.2401
Tolazamide	23.9509
Lidocaine·HCl·H2O	22.8464
Cefditoren Pivoxil	22.4452
Cycloserine	22.0283
Oxytetracycline·HCl	21.4277
Vinblastine Sulfate	21.1468
Atracurium Besylate	18.0718
Riluzole·HCl	13.2713
Adapalene	12.3227
Procarbazine·HCl	11.5349
Bleomycin Sulfate	3.81044
Doxepin·HCl	3.74086
Clofazimine	3.70555
Mitotane	3.49841
Zonisamide
Ave	87.5725

## Sheet: PZ RT
Name	%Cell Viability
Quinine·HCl·H2O	148.349
Hexachlorophene	147.006
Nitazoxanide	144.861
Capecitabine	137.965
Milrinone	136.04
Digoxin	133.688
Varenicline Tartrate	130.729
Cisatracurium Besylate	129.628
Dactinomycin (= Actinomycin D)	128.191
Thioguanine (6-Thioguanine)	126.343
Selegiline·HCl	125.446
Epirubicin·HCl	125.343
Trospium Chloride	124.303
Regadenoson	122.755
Pravastatin·Na	122.494
Butoconazole Nitrate	122.183
Sulfasalazine	122.094
Fluoxetine·HCl	122.024
Phenylephrine	121.985
Bosentan	121.504
Testosterone Enanthate	121.395
Vecuronium Bromide	121.028
Erlotinib	121.027
Latanoprost	120.623
Temazepam	120.122
Trandolapril	120.093
Prilocaine·HCl	120.035
Famotidine	119.782
Gabapentin	119.7
Rufinamide	119.08
Piroxicam	118.372
Triamterene	118.356
Pyridostigmine Bromide	118.327
Rifaximin	118.212
Cetirizine HCl	118.055
Emtricitabine	117.822
Hydroxyzine Dihydrochloride	117.703
Ketotifen Fumarate	117.382
Rifabutin	117.257
Oxytetracycline·HCl	117.13
Proparacaine·HCl	117.099
Tacrolimus (Fk506)	117.025
Quinidine·HCl·H2O	116.678
Topiramate	116.62
Silver Sulfadiazine	116.273
Ziprasidone hydrochloride	116.171
Amikacin Disulfate	115.829
Darunavir	115.574
Perphenazine	115.511
Erythromycin	115.403
Sulfacetamide·Na	115.376
Pralidoxime Chloride	115.028
Clozapine	114.506
Cromolyn·Na (Disodium Cromoglycate)	114.448
Milnacipran·HCl	114.189
Fluticasone Propionate	113.556
Methazolamide	113.289
Trifluoperazine· HCl	113.034
Repaglinide	112.916
Mepivacaine·HCl	112.764
Eptifibatide	112.726
Temozolomide	112.514
Rosuvastatin Calcium	111.99
Trihexyphenidyl·HCl	111.905
Arsenic Trioxide	111.544
Flucytosine	111.537
Probenecid	111.498
Mercaptopurine Hydrate	111.384
Clobazam	111.302
Tacrine·HCl	111.245
Triazolam	111.209
Levalbuterol·HCl	110.991
Desvenlafaxine Succinate Hydrate	110.932
Perindopril Erbumine	110.656
Pentostatin	110.602
Tadalafil	110.514
Mepenzolate Bromide	110.418
Balsalazide	110.39
Naproxen	110.321
Acetaminophen	110.307
Blank	110.305
Aprepitant	110.069
Azelastine·HCl	109.923
Oxtriphylline	109.846
Orlistat (Tetrahydrolipstatin)	109.819
Betaxolol·HCl	109.662
Betamethasone	109.661
Ketoconazole	109.6
Fenoprofen Calcium	109.323
Benazepril·HCl	109.318
Diazepam	109.28
Liothyronine·Na	109.108
Bisoprolol Fumarate	109.098
Fenofibrate	109.084
Triamcinolone Acetonide	109.067
Chloroquine Diphosphate	109.053
Acrivastine	109.043
Fingolimod	108.999
Drospirenone	108.995
Meloxicam	108.965
Miglitol	108.956
Propylthiouracil	108.865
Colistin Sulfate	108.853
Niacin (Known As Vitamin B3, Nicotinic Acid And Vitamin Pp)	108.821
Sorafenib Tosylate	108.778
Eplerenone	108.625
Doxapram·HCl H2O	108.568
Tiopronin	108.402
Estropipate	108.397
Flavoxate·HCl	108.153
Amlodipine	108.128
Ethambutol Dihydrochloride	107.913
Valacyclovir·HCl	107.85
Nafcillin·Na	107.688
Cyclopentolate	107.628
Blank	107.571
Ketoprofen	107.522
Lorazepam	107.499
Terbinafine·HCl	107.407
Auranofin	107.032
Desoximetasone	107.03
Alprostadil	106.763
Tenofovir	106.723
Sumatriptan Succinate	106.71
Dipyridamole	106.685
Sitagliptin Phosphate	106.636
Nitisinone	106.555
Calcitriol	106.541
Meclizine Dihydrochloride	106.516
Darifenacin·HBr	106.232
Dexrazoxane	106.232
Naratriptan·HCl	106.204
Chenodiol (Chenodeoxycholic Acid)	106.159
Colistimethate·Na	106.062
Esmolol	105.97
Oxazepam	105.908
Dutasteride	105.862
Tetrahydrozoline·HCl	105.855
Iloperidone	105.78
Levofloxacin·HCl	105.647
Travoprost	105.334
Dexmedetomidine·HCl	105.321
Desonide	105.293
Febuxostat	105.289
Vancomycin·HCl	105.266
Cysteamine·HCl	105.122
Tamsulosin·HCl	105.11
Diazoxide	105.049
Penicillamine (D-Penicillamine)	104.964
Methyldopa Sesquihydrate (L-Α-Methyl-Dopa Sesquihyrate)	104.875
Mirtazapine	104.829
Ursodiol	104.813
Metolazone	104.775
Esomeprazole Potassium	104.662
Dapsone	104.552
Bumetanide	104.55
Bromfenac	104.538
Methoxsalen (Xanthotoxin)	104.532
Telbivudine	104.524
Fluorometholone	104.388
Nortriptyline·HCl	104.37
Rasagiline Mesylate	104.321
Isosorbide Dinitrate	104.306
Amoxicillin	104.295
Nicotine	104.289
Midodrine·HCl	104.208
Cloxacillin·Na	104.096
Cycloserine	104.068
Droperidol	103.926
Labetalol·HCl	103.897
Cortisone Acetate	103.869
Pramipexole Dihydrochloride Monohydrate	103.841
Doripenem	103.755
Trimipramine Maleate	103.746
Cyproheptadine·HCl Sesquihydrate	103.57
Tolmetin sodium dihydrate	103.547
Ganciclovir	103.436
Megestrol Acetate	103.412
Guanidine·HCl	103.406
Asenapine Maleate	103.356
Lamivudine	103.324
Paliperidone	103.264
Tiotropium Bromide	103.208
Cyclobenzaprine·HCl	103.043
Hydroxocobalamin·HCl	103.024
Paromomycin Sulfate	102.913
Gentamycin Sulfate	102.824
Nitrofurantoin	102.806
Tirofiban·HCl	102.788
Indinavir	102.751
Disulfiram	102.717
Tiagabine·HCl	102.585
Valganciclovir·HCl	102.546
Methscopolamine Bromide ((−)-Scopolamine Methyl Bromide)	102.482
Amiloride·HCl·2H2O	102.472
Blank	102.424
Maraviroc	102.424
Raltegravir	102.296
Allopurinol	102.281
Deferoxamine Mesylate	102.245
Dicloxacillin·Na Salt Monohydrate	102.245
Amifostine	102.231
Cyclophosphamide monohydrate	102.184
Diltiazem·HCl	102.184
Zaleplon	102.173
Daptomycin	101.96
Primidone	101.948
Articaine·HCl	101.928
Indapamide	101.918
Dantrolene·Na	101.903
Ibandronate·Na Monohydrate	101.879
Eflornithine·HCl	101.818
Fosphenytoin·Na Pentahydrate	101.796
Lenalidomide	101.796
Ropinirole·HCl	101.775
Clonazepam	101.761
Phenelzine Sulfate	101.753
Phytonadione	101.673
Blank	101.619
Leucovorin Calcium Pentahydrate	101.523
Amphotericin B	101.406
Clavulanate Potassium	101.334
Eszopiclone	101.277
Naftifine·HCl	101.268
Levocetirizine Dihydrochloride	101.169
Mefloquine·HCl	101.169
Fludarabine Phosphate	101.114
Terazosin·HCl	101.102
Clarithromycin	101.066
Terconazole	101.022
Trientine Dihydrochloride	100.965
Moexipril·HCl	100.944
Mometasone Furoate	100.944
Pimecrolimus	100.944
Carglumic Acid	100.746
Efavirenz	100.694
Ceftazidime	100.595
Vigabatrin	100.573
Losartan Potassium	100.559
Disopyramide	100.508
Fulvestrant	100.491
Trimethobenzamide·HCl	100.44
Glyburide	100.419
Almotriptan	100.389
Ondansetron	100.287
Modafinil (Schedule Iv)	100.027
Zileuton	100.017
Voriconazole	99.9867
Artemether	99.9771
Cisplatin (Cis-Diamineplatinum(Ii) Dichloride )	99.9668
Dasatinib	99.8529
Dyphylline	99.7674
Flunisolide	99.6953
Halcinonide	99.6408
Cilastatin·Na	99.5849
Mefenamic Acid	99.5738
Pemirolast Potassium	99.5144
Carbidopa	99.4998
Sulfanilamide	99.4598
Mannitol	99.4225
Atazanavir	99.4204
Clindamycin Palmitate·HCl	99.3877
Clomipramine·HCl	99.3402
Penicillin G Potassium (Benzylpenicillin)	99.2986
Captopril	99.2978
Lomustine	99.2368
Glycopyrrolate Iodide	99.0405
Loteprednol Etabonate	99.0132
Imipenem	99.0103
Temsirolimus	98.9968
Carmustine	98.9606
Lansoprazole	98.9587
Aminolevulinic Acid·HCl	98.9056
Misoprostol	98.8603
Medroxyprogesterone Acetate	98.8279
Alfuzosin	98.7784
Cilostazol	98.7421
Sodium Phenylbutyrate	98.7207
Didanosine	98.7084
Tinidazole	98.5886
Streptozocin	98.5627
Tolterodine Tartrate	98.5627
Maprotiline·HCl	98.5079
Dolasetron	98.5071
Triptorelin Acetate	98.5071
Gatifloxacin	98.455
Lopinavir	98.413
Ciclopirox	98.4003
Mycophenolic Acid	98.3905
Betaine	98.3836
Capreomycin Disulfate	98.3012
Argatroban	98.2942
Nilutamide	98.2735
Cefixime	98.2188
Levocarnitine	98.1674
Ramelteon	98.1287
Stavudine	98.0708
Methyl Aminolevulinate·HCl	97.9498
Olopatadine	97.9208
Enalaprilat Maleate	97.9032
Ritonavir	97.8972
Ifosfamide	97.8423
Carboplatin	97.7774
Cefditoren Pivoxil	97.7517
Difluprednate	97.7453
Nabumetone	97.7357
Adefovir Dipivoxil	97.6968
Rizatriptan Benzoate	97.6946
Bicalutamide	97.5761
Levetiracetam	97.5258
Methsuximide	97.4643
Streptomycin Sulfate	97.4111
Telithromycin	97.4052
Permethrin	97.3564
Amcinonide	97.2847
Dopamine·HCl	97.2326
Etonogestrel	97.2125
Alosetron·HCl	97.1748
Azacitidine	97.1473
Oseltamivir Phosphate	96.8464
Kanamycin Sulfate	96.8032
Thioridazine·HCl	96.7545
Diatrizoate Meglumine	96.6915
Tetrabenazine	96.6818
Fosfomycin Calcium	96.6668
Warfarin·Na	96.6005
Cabergoline	96.5697
Finasteride	96.5637
Desipramine·HCl	96.5491
Estradiol	96.4838
Etodolac	96.4485
Nilotinib	96.4392
Baclofen	96.433
(±)-Atenolol	96.3935
Bimatoprost	96.2956
Pregabalin	96.1609
Rabeprazole·Na	96.0451
Methyclothiazide	96.0076
Etomidate	95.9847
Sulconazole Nitrate	95.9583
Tiludronate Disodium	95.9294
Mexiletine·HCl	95.8996
Moxifloxacin·HCl	95.8349
Alitretinoin	95.8286
Atracurium Besylate	95.7897
Trimethadione	95.7739
Brimonidine	95.7736
Benztropine Mesylate	95.7187
Aripiprazole	95.6907
Methenamine Hippurate	95.5759
Oxacillin sodium salt monohydrate	95.5248
Duloxetine·HCl	95.5238
Methylergonovine Maleate	95.522
Atomoxetine·HCl	95.4989
Tramadol·HCl	95.4185
Alendronate·Na Trihydrate	95.4122
Mesalamine (5-Aminosalicylic Acid)	95.4122
Blank	95.389
Oxaprozin	95.3871
Fluocinonide	95.3572
Loratadine	95.3117
Thiotepa	95.2349
Flutamide	95.2318
Diflunisal	95.2051
Lactulose	95.1935
Sunitinib Malate	95.177
Ibuprofen	95.1712
Ambrisentan	95.1142
Atorvastatin Calcium	95.0593
Metyrapone	95.0094
Sulfamethoxazole	95.0034
Acarbose	94.9769
Bacitracin	94.9494
Tolazamide	94.9342
Hydroxychloroquine Sulfate	94.8661
Flurbiprofen	94.8588
Minoxidil	94.8084
Nimodipine	94.7095
Palonosetron·HCl	94.6857
Tazarotene	94.6851
Galantamine·HBr	94.6806
Chlorambucil	94.6574
Neomycin Sulfate	94.6229
Dihydroergotamine Mesylate	94.5453
Protriptyline·HCl	94.5114
Lacosamide	94.5114
Nizatidine	94.4429
Blank	94.2626
Natamycin	94.2541
Delavirdine Mesylate	94.2189
Beclomethasone Dipropionate	94.2076
Theophylline	94.1352
Dimenhydrinate	94.1283
Amlexanox	94.0977
Clotrimazole	94.0713
Butorphanol-(+)-Tartrate (Schedule Iv)	93.8779
Cefaclor	93.8779
Nalbuphine·HCl Dihydrate	93.8702
Fluconazole	93.8466
Doxepin·HCl	93.815
Indomethacin	93.8149
Fludrocortisone Acetate	93.7202
Aspirin (Acetylsalicylic Acid)	93.7012
Verapamil·HCl	93.6706
Hydroflumethiazide	93.5837
Clobetasol Propionate	93.5269
Nepafenac	93.4988
Adenosine	93.4658
Acebutolol·HCl	93.4383
Fluvoxamine Maleate	93.42
Procainamide·HCl	93.4005
Azelaic Acid	93.3559
Dalfampridine (4-Aminopyridine)	93.3023
Cefuroxime·Na	93.2735
Micafungin	93.1481
Bendamustine·HCl	93.1087
Aminohippurate·Na	93.0812
Amrinone	93.0183
Oxybutynin Chloride	93.0132
Altretamine	92.9967
Formoterol	92.8744
Phenoxybenzamine·HCl	92.8338
Hydroxyurea	92.8198
Foscarnet·Na (Sodium Phosphonoformate Tribasic Hexahydrate)	92.7379
Propafenone·HCl	92.6961
Ibutilide Fumarate	92.6834
Demeclocycline·HCl	92.6757
Venlafaxine·HCl	92.6334
Torsemide	92.6305
Acyclovir (Acycloguanosine) Zovirax	92.5187
Fomepizole	92.4105
Enalapril	92.3815
Fexofenadine·HCl	92.356
Cephalexin Monohydrate	92.3394
Clopidogrel Hydrogen Sulfate	92.3015
Imiquimod	92.3015
Teniposide	92.2832
Fosinopril·Na	92.1161
Blank	92.0777
Metronidazole	92.0352
Naloxone·HCl	91.9994
Buspirone·HCl	91.9903
Meprobamate (Schedule Iv)	91.9881
Furosemide	91.9286
Aminocaproic Acid	91.8723
Tetracycline	91.8409
Lisinopril·2H2O	91.7954
Itraconazole	91.6622
Bendroflumethiazide	91.6251
Ezetimibe	91.5647
Felodipine	91.4775
Etidronate Disodium	91.4225
Zidovudine (3'-Azido-3'-Deoxythymidine)	91.3612
Ketorolac Tromethamine	91.3192
Nebivolol·HCl	91.3137
Leflunomide	91.2627
Bupivacaine·HCl	90.9352
Telmisartan	90.9125
Blank	90.8551
Spectinomycin·HCl Pentahydrate	90.8468
Omeprazole	90.8364
Trimethoprim	90.7993
Reserpine	90.7495
Pyrazinamide	90.7206
Chloramphenicol	90.6819
Epinastine·HCl	90.6251
Bupropion	90.6085
Ropivacaine·HCl Monohydrate	90.6048
Cefadroxil	90.5261
Doxazosin Mesylate	90.5168
Chlorpropamide	90.4258
Homatropine Methylbromide	90.4188
Flurandrenolide	90.337
Chlorthalidone	90.2834
Estrone	90.277
Doxycycline Monohydrate	90.2504
Desloratadine	90.1705
Trazodone·HCl	90.0839
Methocarbamol	90.0728
Acamprosate	90.0591
Granisetron·HCl	90.0277
Tranylcypromine Hemisulfate	90.0058
Aztreonam	89.8012
Tolvaptan	89.7367
Famciclovir	89.6644
Sertraline·HCl	89.3026
Rifampin (Rifampicin)	89.2266
Metaxalone	89.1287
Biperiden·HCl	88.8777
Ethionamide	88.8636
Blank	88.8396
Nifedipine	88.7361
Isocarboxazid	88.7272
Fenoldopam Mesylate	88.7054
Letrozole	88.669
Blank	88.5892
Prasugrel	88.5791
Levothyroxine·Na	88.5635
Naphazoline·HCl	88.5456
Isradipine	88.4271
Brompheniramine Maleate	88.3557
Cefotaxime Acid	88.2915
Cefdinir	88.1634
Gemifloxacin	88.1542
Hydrocortisone Acetate	88.146
Malathion	88.127
Dicyclomine·HCl	88.0904
Nelarabine	87.8608
Everolimus	87.8268
Saquinavir Mesylate	87.7399
Ergotamine Tartrate	87.738
Zanamivir	87.7216
Hydralazine·HCl	87.7177
L-Ascorbic Acid	87.6963
Halobetasol Propionate	87.6904
Sulfadiazine	87.6745
Glimepiride	87.5333
Ciclesonide	87.236
Decitabine	87.1505
Terbutaline Hemisulfate	87.1322
Methylprednisolone	87.0804
Acetylcysteine	86.9545
Topotecan·HCl	86.9047
Levonorgestrel	86.6542
Desogestrel	86.2676
Tamoxifen Citrate	86.248
Bethanechol Chloride	86.1303
Calcipotriene	86.0773
Acetazolamide	86.0479
Acetohydroxamic Acid	85.9929
Tranexamic Acid	85.9264
Pitavastatin Calcium	85.9185
Cidofovir	85.8689
Loxapine Succinate	85.8624
Tobramycin	85.7725
Dexamethasone	85.7638
Simvastatin	85.6772
Pamidronate Disodium Pentahydrate (Pamidronic Acid)	85.6747
Rivastigmine Tartrate	85.5993
Amitriptyline·HCl	85.4022
Hydrochlorothiazide	85.153
Busulfan	85.0863
Dextromethorphan	85.0826
Gemfibrozil	84.683
Nadolol	84.6776
Cefuroxime Axetil	84.4819
Risperidone	84.4773
Hydrocortisone	84.4166
Ethacrynic Acid	84.4075
Blank	84.2072
Levobunolol·HCl	83.707
Mitotane	83.6256
Minocycline	83.5908
Chlorzoxazone	83.5904
Blank	83.5753
Amantadine·HCl	83.3912
Budesonide	83.3829
Pantoprazole	83.3245
Donepezil·HCl	83.1564
Linezolid	83.127
Miglustat (N-Butyldeoxynojirimycin·HCl)	83.1006
Crotamiton	82.8716
Toremifene Base	82.8515
Meropenem	82.5547
Ampicillin Trihydrate	82.5044
Celecoxib	82.4541
Pyrimethamine	82.4154
Metoclopramide·HCl	82.3932
Carbamazepine	82.3283
Carbinoxamine Maleate	82.284
Ceftibuten	82.0917
Dienogest	82.081
Ceftriaxone·Na	82.0642
Blank	82.007
Apomorphine·HCl Hemihydrate	81.9529
Methacholine Chloride	81.7912
Mupirocin	81.7642
Capsaicin	81.4063
Risredonic Acid	80.7431
Naltrexone·HCl	80.6321
Pentamidine Isethionate	80.6312
Abacavir Sulfate	80.4982
Idoxuridine	80.4475
Metoprolol Tartrate	80.3676
Metaproterenol Hemisulfate (Orciprenaline)	80.1457
Lindane	80.1328
Citalopram·HBr	80.1141
Rocuronium Bromide	79.8876
Raloxifene·HCl	79.7903
Tigecycline	79.6952
Methimazole	79.675
Cefpodoxime Proxetil	79.674
Cefoxitin·Na	79.5091
Oxcarbazepine	79.4885
Norethindrone	79.2754
Dofetilide	79.1266
Acetohexamide	79.097
Irbesartan	79.096
Ethinyl Estradiol	78.9766
Rifapentine	78.827
Pioglitazone·HCl	78.7805
Fluocinolone Acetonide	78.6894
Caffeine	78.6361
Pancuronium·2Br	78.4893
Griseofulvin	78.3866
Lapatinib Ditosylate	78.3276
Oxaliplatin	78.3276
Deferasirox	78.1791
Vorinostat	78.1011
Tolcapone	78.0784
Anastrozole	77.8495
Valproate·Na	77.7496
Isotretinoin (13-Cis-Retinoic Acid)	77.6772
Cinacalcet·HCl	77.5526
Dexchlorpheniramine Maleate	77.4956
Zalcitabine (2',3'-Dideoxycytidine)	77.3575
Loperamide·HCl	77.3446
Chlorhexidine Dihydrochloride	77.2838
Mestranol	77.1244
Fluvastatin·Na	77.0695
Ceftizoxim·Na	76.9815
Pemetrexed Disodium	76.6658
Nevirapine	76.2342
Posaconazole	76.2226
Goserelin Acetate	76.0966
Clemastine Fumarate	75.9943
Paroxetine·HCl	75.8391
Bisacodyl	75.6605
Nefazodone·HCl	75.5994
Acitretin	75.4906
Mafenide·HCl	75.1944
Lidocaine·HCl·H2O	74.8202
Mesna	74.3189
Prazosin·HCl	74.1157
Imipramine·HCl	73.2939
Amoxapine	72.5307
Mequinol	72.4036
Methotrexate	72.3226
Daunorubicin·HCl	72.172
Tropicamide	71.7969
Mechlorethamine·HCl	71.7293
Metaraminol Bitartrate	71.3785
Meclofenamate·Na	71.2109
Chlorothiazide	70.9098
Cefazolin·Na	70.8549
4-Aminosalicylic Acid	70.7288
Orphenadrine Citrate	70.6446
Diclofenac·Na Salt	70.5914
Ciprofloxacin	69.4708
Danazol	69.2595
Guanfacine·HCl	68.6514
Pilocarpine·HCl	68.5681
Anagrelide	68.4205
Olmesartan	68.3626
Atropine Sulfate Monohydrate	68.3333
Riluzole·HCl	68.3039
Lovastatin	68.1031
Tretinoin	67.8885
Chlorpromazine·HCl	67.7755
Bromocriptine Mesylate	67.6414
Valsartan	67.4043
Acetylcholine Chloride	67.2766
Valproic Acid	67.0301
Cefotetan Disodium	66.9811
Salmeterol	66.7533
(±) Isoproterenol·HCl	66.4253
Guanabenz Acetate	66.4253
Penciclovir	66.3825
Vardenafil	66.3079
Metformin·HCl	65.8523
Podofilox	65.8214
Mifepristone	65.7106
Escitalopram	65.6214
Norepinephrine Bitartrate Monohydrate	65.5741
Olanzapine	65.4482
Spironolactone	65.0313
Dacarbazine	64.0384
Dorzolamide·HCl	64.0342
Sulindac	63.8849
Imatinib Mesylate	63.7457
Epinephrine (L-(-)-Epinephrine-(+)-Bitartrate)	63.2259
Phenytoin	63.1672
Candesartan	63.1108
Isoniazid	62.903
Flumazenil	62.5625
Clonidine·HCl	62.4921
Irinotecan·HCl	62.4255
Diphenhydramine·HCl	62.3746
Ofloxacin	62.0139
Ivermectin	61.9343
Olsalazine·Na	61.802
Gefitinib	61.4659
Promethazine·HCl	61.4647
Sotalol·HCl	61.406
Pazopanib·HCl	61.1546
Pimozide	60.7015
Glipizide	60.3787
Albendazole	60.1862
Norfloxacin	60.0959
Vinblastine Sulfate	59.5572
Oxiconazole Nitrate	59.5365
Clofazimine	59.1256
Thalidomide	59.0791
Amiodarone·HCl	58.6468
Zolmitriptan	58.5588
Rosiglitazone	58.1185
Eprosartan Mesylate	58.0896
Melphalan	58.0181
Zonisamide	58.0011
Haloperidol	57.8837
Memantine·HCl	57.5021
(S)-Timolol Maleate	57.0911
Bexarotene	57.0159
Salbutamol Hemisulfate	56.8857
Dobutamine·HCl	56.7389
Propofol	56.6215
Entacapone	56.4736
Carbachol (Carbamylcholine ) Chloride	55.7409
Phentolamine·HCl	55.4767
Tolbutamide	55.3593
Succinylcholine Chloride·2H2O	55.0457
Quetiapine Fumarate	55.0071
Butenafine·HCl	55.0019
Prednisone	54.3211
Mycophenolate Mofetil	53.4681
Ticlopidine·HCl	52.8643
Chlorpheniramine Maleate	52.1849
Fluorouracil (5-Fluorouracil)	51.7048
Aminophylline	51.5435
Pindolol	51.338
Mitomycin C	50.1539
Miconazole	49.9865
Mebendazole	49.8402
Exemestane	49.721
Nateglinide	49.5768
Fluphenazine· HCl	49.2246
Idarubicin·HCl	49.1439
Ribavirin	48.4565
Etoposide	48.2782
Estramustine Phosphate·Na	48.2461
Ipratropium·Br	48.2266
Flecainide Acetate	47.9624
Cladribine	47.1923
Vinorelbine	46.0203
Azithromycin	45.7687
Clofarabine	45.3913
Zoledronic Acid Monohydrate	45.3207
Cimetidine	45.1739
Floxuridine	44.4592
Nystatin	43.4736
Doxorubicin·HCl	42.1604
Gemcitabine·HCl	41.2145
Mitoxantrone·HCl	40.9696
Sirolimus (Rapamycin)	40.1546
Dinoprostone	39.8519
Clomiphene Citrate	38.439
Vincristine Sulfate	38.2957
Nicardipine·HCl	37.3954
Cytarabine	37.2403
Adapalene	37.1131
Econazole Nitrate	35.1165
Zafirlukast	34.9493
Scopolamine·HBr	33.0817
Nisoldipine	32.5221
Colchicine	32.1261
Ethosuximide	31.4038
Paclitaxel (Taxol)	30.5274
Felbamate	30.4975
Lincomycin·HCl	30.3801
Piperacillin	27.9417
Quinapril·HCl	27.2398
Clindamycin·HCl	26.2707
Cyclosporine A	24.8031
Docetaxel (Taxotere)	23.3355
Bortezomib	22.7711
Ranitidine·HCl	21.1927
Cefprozil	21.0999
Lamotrigine	20.8638
Penicillin V Potassium	20.8091
Carvedilol	20.7772
Sildenafil Citrate	20.2578
Praziquantel	19.7449
Propranolol·HCl	19.1788
Nelfinavir Mesylate	18.2051
Pentoxifylline	16.5295
Rimantadine·HCl	15.5785
Progesterone	15.103
Tizanidine·HCl	14.5441
Primaquine Phosphate	13.4954
Sertaconazole	11.5429
Montelukast·Na	10.8503
Cefepime·HCl Hydrate	10.6772
Azathioprine	10.1866
Bleomycin Sulfate	8.28203
Prednisolone	7.81191
Atovaquone	7.50289
Procarbazine·HCl	7.38169
Ramipril	6.52125
Ranolazine·2HCl	4.03049
Ave	87.7594

## Sheet: Drugs
Structure	SMILES	IUPAC Name	Name	Mol# Wt#	Plate Location	Plate Number	Plate description	CAS #	Catalog number	Concentration	Approval Year	Indication	Mechanism of Action	Notes/Toxicity	Solvent	Plate part number	F18	F19	F20	F21
	Cl.[H][C@@](NC(=O)[C@@H]1C[C@@H](CCC)CN1C)([C@H](C)Cl)[C@@]1([H])O[C@H](SC)[C@H](O)[C@@H](O)[C@H]1O	(2S,4R)-N-[(1S,2S)-2-chloro-1-[(2R,3R,4S,5R,6R)-3,4,5-trihydroxy-6-(methylsulfanyl)oxan-2-yl]propyl]-1-methyl-4-propylpyrrolidine-2-carboxamide hydrochloride	Clindamycin·HCl	461.44	1-A02	1	FDA Library II	21462-39-5	BML-A190	10 mM	1970	Antibiotic	Systemic/vaginal clindamycin inhibits protein synthesis of bacteria by binding to the 50S ribosomal subunits of the bacteria. Specifically, it binds primarily to the 23s RNA subunit. Topical clindamycin reduces free fatty acid concentrations on the skin and suppresses the growth of Propionibacterium acnes (Corynebacterium acnes) , an anaerobe found in sebaceous glands and follicles.	Side effects include: diarrhea, pseudomembranous colitis, nausea, vomiting, abdominal pain or cramps, rash, and/or itch. High doses (both intravenous and oral) may cause a metallic taste, and topical application may cause contact dermatitis. Diarrhea, vomiting, and nausea are common if the individual lies down for an extended period of time within 30 minutes of taking clindamycin. Pseudomembranou…	DMSO	2843
	NC(=O)OCC(COC(N)=O)C1=CC=CC=C1	3-(carbamoyloxy)-2-phenylpropyl carbamate	Felbamate	238.24	1-A03	1	FDA Library II	25451-15-4	BML-DL567	10 mM	1993	Anticonvulsant	Precise mechanism unknown; It has an effect on GABA receptor binding sites; It may also work as a NMDA receptor antagonist.	Adverse reactions include decreased appetite, vomiting, insomnia, nausea, dizziness, somnolence, and headache. Many patients report increased alertness with the drug. Two rare but very serious effects include aplastic anemia and hepatic (liver) failure. The risk of aplastic anemia is between 1:3,600 and 1:5,000, of which 30% of cases are fatal. The risk of hepatic failure is between 1:24,000 to 1…	DMSO	2843
	[H][C@@]1([C@H](O)[C@H](C)C\C=C\C)N(C)C(=O)[C@H](C(C)C)N(C)C(=O)[C@H](CC(C)C)N(C)C(=O)[C@H](CC(C)C)N(C)C(=O)[C@@H](C)NC(=O)[C@H](C)NC(=O)[C@H](CC(C)C)N(C)C(=O)[C@@H](NC(=O)[C@H](CC(C)C)N(C)C(=O)CN(C)C(=O)[C@H](CC)NC1=O)C(C)C	(3S,6S,9S,12R,15S,18S,21S,24S,30S,33S)-30-ethyl-33-[(1R,2R,4E)-1-hydroxy-2-methylhex-4-en-1-yl]-1,4,7,10,12,15,19,25,28-nonamethyl-6,9,18,24-tetrakis(2-methylpropyl)-3,21-bis(propan-2-yl)-1,4,7,10,13,16,19,22,25,28,31-undecaazacyclotritriacontan-2,5,8,11,14,17,20,23,26,29,32-undecone	Cyclosporine A	1202.61	1-A04	1	FDA Library II	59865-13-3	BML-A195	10 mM	1983	Immunosuppressive, Immunomodulatory, Antirheumatic, Dermatologic Agent	Cyclosporine binds to cyclophilin. The complex then inhibits calcineurin which is normally responsible for activating transcription of interleukin 2. Cyclosporine also inhibits lymphokine production and interleukin release. In ophthalmic applications, the precise mechanism of action is not known. Cyclosporine emulsion is thought to act as a partial immunomodulator in patients whose tear productio…	Associated with a number of potentially serious adverse drug reactions including gingival hyperplasia, convulsions, peptic ulcers, pancreatitis, fever, vomiting, diarrhea, confusion, hypercholesterolemia, dyspnea, numbness and tingling particularly of the lips, pruritus, high blood pressure, potassium retention, and possibly hyperkalemia, kidney and liver dysfunction, burning sensations at finger…	DMSO	2843
	Cl.COC1=CC2=C(C=C1OC)C(=O)C(CC1CCN(CC3=CC=CC=C3)CC1)C2	2-[(1-benzylpiperidin-4-yl)methyl]-5,6-dimethoxy-2,3-dihydro-1H-inden-1-one hydrochloride	Donepezil·HCl	415.95	1-A05	1	FDA Library II	120011-70-3	BML-DL568	10 mM	1996	Parasympathomimetic, Nootropic	Centerally active, reversible inhibitor of acetylcholinesterase. Structurally unrelated to other anticholinesterase agents. Donepezil's proposed mechanism of action involves the reversible inhibition of cholinesterases (eg. acetylcholinesterase), which prevents the hydrolysis of acetycholine, and leads to an increased concentration of acetylcholine at cholinergic synapses. Evidence suggests that …	Common side effects include bradycardia, nausea, diarrhea, anorexia, abdominal pain, and vivid dreams.	DMSO	2843
	Cl.[H][C@@](NC(=O)[C@@H]1C[C@@H](CCC)CN1C)([C@@H](C)O)[C@@]1([H])O[C@H](SC)[C@@H](O)[C@@H](O)[C@H]1O	(2S,4R)-N-[(1R,2R)-2-hydroxy-1-[(2R,3R,4S,5S,6R)-3,4,5-trihydroxy-6-(methylsulfanyl)oxan-2-yl]propyl]-1-methyl-4-propylpyrrolidine-2-carboxamide hydrochloride	Lincomycin·HCl	443	1-A06	1	FDA Library II	7179-49-9	BML-A240	10 mM	1964	Antibiotic, Antibacterial	Inhibits peptide bond formation	Unknown	DMSO	2843
	COC1=C(C)C2=C(C(=O)OC2)C(O)=C1C\C=C(/C)CCC(O)=O	(4E)-6-(4-hydroxy-6-methoxy-7-methyl-3-oxo-1,3-dihydro-2-benzofuran-5-yl)-4-methylhex-4-enoic acid	Mycophenolic Acid	320.34	1-A07	1	FDA Library II	24280-93-1	BML-A249	10 mM	2004	Antibiotic, Antineoplastic	Potent, selective, uncompetitive, and reversible inhibitor of inosine monophosphate dehydrogenase (IMPDH), which inhibits de novo pathway of guanosine nucleotide synthesis without incorporation into DNA. Because T- and B-lymphocytes are critically dependent for their proliferation on de novo synthesis of purines, whereas other cell types can utilize salvage pathways, mycophenolic acid has potent …	Common adverse drug reactions (≥1% of patients) include diarrhea, nausea, vomiting, infections, leukopenia, and/or anemia. Mycophenolate sodium is also commonly associated with fatigue, headache, and/or cough. Intravenous (IV) administration of mycophenolate mofetil is also commonly associated with thrombophlebitis and thrombosis. Infrequent adverse effects (0.1–1% of patients) include esophagiti…	DMSO	2843
	[H][C@@]12CC[C@@H](C)[C@@](O)(O1)C(=O)C(=O)N1CCCC[C@@]1([H])C(=O)O[C@@]([H])(CC(=O)[C@H](C)\C=C(C)\[C@@H](O)[C@@H](OC)C(=O)[C@H](C)C[C@H](C)\C=C\C=C\C=C(C)\[C@H](C2)OC)[C@H](C)C[C@@H]1CC[C@@H](O)[C@@H](C1)OC	(1R,9S,12S,15R,16E,18R,19R,21R,23S,24E,26E,28E,30S,32S,35R)-32-hydrogenio-1,18-dihydroxy-12-[(2R)-1-[(1S,3R,4R)-4-hydroxy-3-methoxycyclohexyl]propan-2-yl]-19,30-dimethoxy-15,17,21,23,29,35-hexamethyl-11,36-dioxa-4-azatricyclo[30.3.1.0⁴,⁹]hexatriaconta-16,24,26,28-tetraene-2,3,10,14,20-pentone	Sirolimus (Rapamycin)	914.17	1-A08	1	FDA Library II	53123-88-9	BML-A275	10 mM	1999	Immunosuppressant	Inhibits T lymphocyte activation and proliferation that occurs in response to antigenic and cytokine (Interleukin IL-2, IL-4, and IL-15) stimulation by a mechanism that is distinct from that of other immunosuppressants. Sirolimus also inhibits antibody production. In cells, sirolimus binds to the immunophilin, FK Binding Protein-12 (FKBP-12), to generate an immunosuppressive complex. The sirolimu…	Side effects can be severe and include: Lung toxicity (interstitial pneumonitis); Cancer development risk (shared with all immunosuppressants; Rapamycin may decrease the body's inherent anticancer activity and allow some cancers which would have been naturally destroyed to proliferate. Patients on immunosuppressive medications have a 10- to 100-fold increased risk of cancer compared to the genera…	DMSO	2843
	O.O.O.O.O.Cl.Cl.[H][C@@]12O[C@H](C)CC(=O)[C@]1(O)O[C@]1([H])[C@@H](NC)[C@@H](O)[C@@H](NC)[C@H](O)[C@@]1([H])O2	(1R,3S,5R,8R,10R,11S,12S,13R,14S)-8,12,14-trihydroxy-5-methyl-11,13-bis(methylamino)-2,4,9-trioxatricyclo[8.4.0.0³,⁸]tetradecan-7-one pentahydrate dihydrochloride	Spectinomycin·HCl Pentahydrate	495.3	1-A09	1	FDA Library II	22189-32-8	BML-A280	10 mM	1971	Antibiotic, Antibacterial	Interferes with peptidyl tRNA translocation through protein synthesis inhibition.	Unknown	DMSO	2843
	Cl.CCCCC1=C(C(=O)C2=CC(I)=C(OCCN(CC)CC)C(I)=C2)C2=C(O1)C=CC=C2	{2-[4-(2-butyl-1-benzofuran-3-carbonyl)-2,6-diiodophenoxy]ethyl}diethylamine hydrochloride	Amiodarone·HCl	681.77	1-A10	1	FDA Library II	19774-82-4	BML-AC105	10 mM	1985	Antiarrhythmic	alpha and beta adrenergic blocker	Amiodarone has numerous side effects. Most individuals administered amiodarone on a chronic basis will experience at least one side effect. The most serious reaction that is due to amiodarone is interstitial lung disease. Due to the iodine content of the agent (37.3% by weight), abnormalities in thyroid function are common. Amiodarone is structurally similar to thyroxine (a thyroid hormone), whic…	DMSO	2843
	Cl.COC(=O)C1=C(C)NC(C)=C(C1C1=CC(=CC=C1)[N+]([O-])=O)C(=O)OCCN(C)CC1=CC=CC=C1	3-{2-[benzyl(methyl)amino]ethyl} 5-methyl 2,6-dimethyl-4-(3-nitrophenyl)-1,4-dihydropyridine-3,5-dicarboxylate hydrochloride	Nicardipine·HCl	515.98	1-A11	1	FDA Library II	54527-84-3	ALX-550-273	10 mM	1988	Antihypertensive, Vasodilator, Antiarrhythmic	Nicardipine inhibits the influx of extracellular calcium across the myocardial and vascular smooth muscle cell membranes by deforming the channel, inhibiting ion-control gating mechanisms, and/or interfering with the release of calcium from the sarcoplasmic reticulum. The decrease in intracellular calcium inhibits the contractile processes of the myocardial smooth muscle cells, causing dilation o…	Side effects: Cardiovascular (Hypotension, angina (6%); vasodilation (5%); palpitations, tachycardia (4%); CNS (Headache (15%); dizziness (7%); Dermatologic (Flushing (10%); rash, sweating (1%); GI (Nausea/vomiting (5%); dyspepsia, nausea (2%); Miscellaneous (Pedal edema (8%).	DMSO	2843
	FC1=CC=C(C=C1)C(CCCN1CCC(CC1)N1C(=O)NC2=C1C=CC=C2)C1=CC=C(F)C=C1	1-{1-[4,4-bis(4-fluorophenyl)butyl]piperidin-4-yl}-2,3-dihydro-1H-1,3-benzodiazol-2-one	Pimozide	461.55	1-B02	1	FDA Library II	2062-78-4	BML-AC109	10 mM	1984	Antipsychotic	The ability of pimozide to suppress motor and phonic tics in Tourette's Disorder is thought to be primarily a function of its dopaminergic blocking activity. Pimozide shows very strong inhibition of dopamine D2 receptor in the CNS; Strong inhibition of: D3, α1-adrenergic, 5-HT2A and moderate inhibition of: D1, D4, α2-adrenergic receptors.	Pimozide can have severe, potentially fatal side effects. As with other dopamine antagonists pimozide can cause various extrapyramidal side effects, including tardive dyskinesia and Rabbit syndrome. Neuroleptic malignant syndrome may also occur. The drug can also cause depression in quite a number of patients, severe enough to result in suicide. Pimozide may rarely cause seizures of the grand-mal…	DMSO	2843
	Cl.CN(C)C(=O)C(CCN1CCC(O)(CC1)C1=CC=C(Cl)C=C1)(C1=CC=CC=C1)C1=CC=CC=C1	4-[4-(4-chlorophenyl)-4-hydroxypiperidin-1-yl]-N,N-dimethyl-2,2-diphenylbutanamide hydrochloride	Loperamide·HCl	513.498	1-B03	1	FDA Library II	34552-83-5	ALX-550-253	10 mM	1976	Antidiarrheal	Non-selective calcium channel blocker and opioid µ-receptor agonist. Evidence also suggests that at higher concentrations it binds to calmodulin. In vitro and animal studies show that Loperamide acts by slowing intestinal motility and by affecting water and electrolyte movement through the bowel. Loperamide inhibits peristaltic activity by a direct effect on the circular and longitudinal muscles …	Adverse drug reactions associated with Loperamide include abdominal pain and bloating, nausea, vomiting and constipation. Rare side-effects are paralytic ileus, dizziness and rashes.	DMSO	2843
	CCCCNC(=O)NS(=O)(=O)C1=CC=C(C)C=C1	3-butyl-1-(4-methylbenzenesulfonyl)urea	Tolbutamide	270.348	1-B04	1	FDA Library II	64-77-7	ALX-550-301	10 mM	1961	Hypoglycemic Agent, Antidiabetic	Sulfonylureas lower blood glucose in patients with Non-Insulin dependant diabetis mellitus by directly stimulating the acute release of insulin from functioning beta cells of pancreatic islet tissue by an unknown process that involves a sulfonylurea receptor (receptor 1) on the beta cell. Sulfonylureas inhibit the ATP-potassium channels on the beta cell membrane and potassium efflux, which result…	Side effects include: Hypoglycemia, Weight gain, Hypersensitivity. Shows serious drug interactions leading to increased hypoglycemia with cimetidine, insulin, salicylates, and sulfonamides. Salicylates displace tolbutamide from its binding site on plasma binding proteins which lead to increase in free tolbutamide concentration and thus hypoglycemic shock.	DMSO	2843
	CC1=CN=C(C=N1)C(=O)NCCC1=CC=C(C=C1)S(=O)(=O)NC(=O)NC1CCCCC1	N-[2-(4-{[(cyclohexylcarbamoyl)amino]sulfonyl}phenyl)ethyl]-5-methylpyrazine-2-carboxamide	Glipizide	445.535	1-B05	1	FDA Library II	29094-61-9	ALX-550-271	10 mM	1984	Hypoglycemic, Antidiabetic	Binds to ATP-sensitive potassium-channel receptors on the pancreatic cell surface, reducing potassium conductance and causing depolarization of the membrane. Depolarization stimulates calcium ion influx through voltage-sensitive calcium channels, raising intracellular concentrations of calcium ions, which induces the secretion, or exocytosis, of insulin.	Adverse reactions: GI (nausea and diarrhea, 1:70; constipation and gastralgia, 1:100); Dermatologic (Allergic skin reactions including erythema, morbilliform or maculopapular eruptions, urticaria, pruritus, and eczema, 1:70); Hematologic (Leukopenia, agranulocytosis, thrombocytopenia, hemolytic anemia, aplastic anemia, and pancytopenia); Miscellaneous (Dizziness, drowsiness, and headache, 1:50)	DMSO	2843
	CC1=CC=C(C=C1)N(CC2=NCCN2)C3=CC(=CC=C3)O.Cl	3-[(4,5-dihydro-1H-imidazol-2-ylmethyl)(4-methylphenyl)amino]phenol	Phentolamine·HCl	317.81	1-B06	1	FDA Library II	73-05-2	BML-AC121	10 mM		Vasodilator	Phentolamine produces its therapeutic actions by competitively blocking alpha-adrenergic receptors (primarily excitatory responses of smooth muscle and exocrine glands), leading to a muscle relaxation and a widening of the blood vessels. This widening of the blood vessels results in a lowering of blood pressure. The action of phentolamine on the alpha adrenergic receptors is relatively transient …	Side effects include: Tachycardia (6%); bradycardia (4%); acute and prolonged hypotensive episodes, cardiac arrhythmias, orthostatic hypotension. Oral pain (less than 10%), Postprocedural pain (10%) and injection-site pain (6%).	DMSO	2843
	Cl.[H]O[H].[H]O[H].[H][C@@]12CCN(C[C@@H]1C=C)[C@@]([H])(C2)[C@H](O)C1=CC=NC2=C1C=C(OC)C=C2	(R)-[(2S,4S,5R)-5-ethenyl-4-hydrogenio-1-azabicyclo[2.2.2]octan-2-yl](6-methoxyquinolin-4-yl)methanol dihydrate hydrochloride	Quinine·HCl·H2O	396.908	1-B07	1	FDA Library II	6119-47-7	BML-AC122	10 mM		Muscle Relaxant and antihypertensive agent	As with other quinoline anti-malarial drugs, the mechanism of action of quinine has not been fully resolved. The most widely accepted hypothesis of quinine action is based on the well-studied and closely related quinoline drug, chloroquine. This model involves the inhibition of hemozoin biocrystallization, which facilitates the aggregation of cytotoxic heme. Free cytotoxic heme accumulates in the…	Quinine can, in therapeutic doses, cause cinchonism; in rare cases, it may even cause death (usually by pulmonary edema). Quinine can cause paralysis if accidentally injected into a nerve. It is extremely toxic in overdose, and the advice of a poisons specialist should be sought immediately. Quinine in some cases can lead to constipation, erectile dysfunction or diarrhea.	DMSO	2843
	Cl.CCCNCC(O)COC1=C(C=CC=C1)C(=O)CCC1=CC=CC=C1	1-{2-[2-hydroxy-3-(propylamino)propoxy]phenyl}-3-phenylpropan-1-one hydrochloride	Propafenone·HCl	377.9	1-B08	1	FDA Library II	34183-22-7	BML-AC124	10 mM	1989	Antiarrhythmic	Antiarrhythmia agent	Unknown	DMSO	2843
	O=C1NC(=O)C(N1)(C1=CC=CC=C1)C1=CC=CC=C1	5,5-diphenylimidazolidine-2,4-dione	Phenytoin	252.27	1-B09	1	FDA Library II	57-41-0	BML-AC125	10 mM	1953	Anticonvulsant	Phenytoin acts on sodium channels on the neuronal cell membrane, limiting the spread of seizure activity and reducing seizure propagation. By promoting sodium efflux from neurons, phenytoin tends to stabilize the threshold against hyperexcitability caused by excessive stimulation or environmental changes capable of reducing membrane sodium gradient. This includes the reduction of post-tetanic pot…	Phenytoin is a known teratogen. The syndrome consists of craniofacial anomalies (broad nasal bridge, cleft lip and palate, microcephaly) and a mild form of mental retardation (average IQ=71). It has been suggested that phenytoin causes a reduction in folic acid levels, predisposing patients to megaloblastic anemia. Other side effects may include: agranulocytosis, aplastic anemia, leukopenia, thro…	DMSO	2843
	Cl.CCN(CC)CCNC(=O)C1=CC=C(N)C=C1	4-amino-N-[2-(diethylamino)ethyl]benzamide hydrochloride	Procainamide·HCl	271.79	1-B10	1	FDA Library II	614-39-1	BML-AC127	10 mM	1950	Antiarrhythmic	Procainamide is sodium channel blocker. It stabilizes the neuronal membrane by inhibiting the ionic fluxes required for the initiation and conduction of impulses thereby effecting local anesthetic action.	Adverse effects include rash, myalgia, hypersensitivity reactions (fever, agranulocytosis), Drug-Induced Lupus Erythematosus (particularly in slow-acetylators), and proarrhythmic effects (e.g., torsades de pointes). Treatment with procainamide can cause antibody production against cellular components, accounting for the systemic lupus erythematosus-like adverse reactions.	DMSO	2843
	Cl.[H]O[H].CCN(CC)CC(=O)NC1=C(C)C=CC=C1C	2-(diethylamino)-N-(2,6-dimethylphenyl)acetamide hydrate hydrochloride	Lidocaine·HCl·H2O	288.813	1-B11	1	FDA Library II	73-78-9	BML-AC128	10 mM	1948	Anesthetic, Antiarrhythmic	Sodium channel blocker	Unknown	DMSO	2843
	CC(O)=O.FC(F)(F)COC1=CC(C(=O)NCC2CCCCN2)=C(OCC(F)(F)F)C=C1	N-(piperidin-2-ylmethyl)-2,5-bis(2,2,2-trifluoroethoxy)benzamide; acetic acid	Flecainide Acetate	474.4	1-C02	1	FDA Library II	54143-56-5	BML-AC130	10 mM	1985	Antiarrhythmic	Nav1.5 sodium channel blocker	Results of a Cardiac Arrhythmia Suppression Trial (CAST) demonstrated that patients with structural heart disease (such as a history of MI (heart attack), or left ventricular dysfunction) and also patients with ventricular arrhythmias, have increased risk of suffering a fatal arrhythmia. As with all other antiarrhythmic agents, there is a risk of proarrhythmia associated with the use of flecainid…	DMSO	2843
	CN(CCOC1=CC=C(CC2SC(=O)NC2=O)C=C1)C1=CC=CC=N1	5-[(4-{2-[methyl(pyridin-2-yl)amino]ethoxy}phenyl)methyl]-1,3-thiazolidine-2,4-dione	Rosiglitazone	357.43	1-C03	1	FDA Library II	122320-73-4	ALX-350-125	10 mM		Hypoglycemic agent	Rosiglitazone is an agonist for peroxisome proliferator activated receptors. Activation of PPARγ receptors increases insulin sensitivity of targeted tissues.	Unknown	DMSO	2843
	Cl.[H][C@]12C[C@]3([H])C[C@]([H])(C1)C[C@](N)(C2)C3	(3R,5S,7s)-3,5,7-trihydrogenioadamantan-1-amine hydrochloride	Amantadine·HCl	187.71	1-C04	1	FDA Library II	665-66-7	BML-DL570	10 mM	1986	Antiviral/Antiparkinsonian	M2 antagonist/dopamine,norepinephrine release	Amantadine has been associated with several CNS side effects, likely due to amantadine's dopaminergic and adrenergic activity, and to a lesser extent, its activity as an anticholinergic. CNS side effects include nervousness, anxiety, agitation, insomnia, difficulty in concentrating, and exacerbations of pre-existing seizure disorders and psychiatric symptoms in patients with schizophrenia or Park…	DMSO	2843
	Cl.COC1=CC2=NC(=NC(N)=C2C=C1OC)N1CCN(CC1)C(=O)C1=CC=CO1	2-[4-(furan-2-carbonyl)piperazin-1-yl]-6,7-dimethoxyquinazolin-4-amine hydrochloride	Prazosin·HCl	419.9	1-C05	1	FDA Library II	19237-84-4	BML-AC146	10 mM	1976	Antihypertensive	Prazosin acts by inhibiting the postsynaptic α(1)-adrenoceptors on vascular smooth muscle. This inhibits the vasoconstrictor effect of circulating and locally released catecholamines (epinephrine and norepinephrine), resulting in peripheral vasodilation.	Side effects of prazosin include orthostatic hypotension, syncope, and nasal congestion. One very rare side effect of prazosin is priapism. Another possible side effect is dreaming while awake or hallucinations of wakefulness while falling asleep on the medication (see oneirophrenia).	DMSO	2843
	Cl.ClC1=CC=CC(Cl)=C1NC1=NCCN1	N-(2,6-dichlorophenyl)-4,5-dihydro-1H-imidazol-2-amine hydrochloride	Clonidine·HCl	266.55	1-C06	1	FDA Library II	4205-91-8	ALX-550-087	10 mM		Antihypertensive treatment	Clonidine treats high blood pressure by stimulating α2 receptors in the brain, which decreases cardiac output and peripheral vascular resistance, lowering blood pressure. It has specificity towards the presynaptic α2 receptors in the vasomotor center in the brainstem. This binding decreases presynaptic calcium levels, and inhibits the release of norepinephrine (NE). The net effect is a decrease i…	This drug may cause lightheadedness, dry mouth, dizziness and constipation. Clonidine may also cause hypotension. Clonidine also has peripheral α agonist activity which can lead to hypertension - especially when it is injected intravenously. This blood pressure increase is sometimes witnessed in cases of overdose in children. As the clonidine is eliminated by the body, the peripheral effects wear…	DMSO	2843
	CC(O)=O.NC(=N)N\N=C\C1=C(Cl)C=CC=C1Cl	1-[(E)-[(2,6-dichlorophenyl)methylidene]amino]guanidine; acetic acid	Guanabenz Acetate	291.14	1-C07	1	FDA Library II	23256-50-0	BML-AC153	10 mM	1982	Antihypertensive	α2 adrenergic agonist; antihypertensive	Unknown	DMSO	2843
	CS(O)(=O)=O.[H][C@@]12CCCN1C(=O)[C@H](CC1=CC=CC=C1)N1C(=O)[C@](C)(NC(=O)[C@@H]3CC4C5=C6C(C[C@@]4([H])N(C)C3)=CNC6=CC=C5)O[C@@]21O	(4R,7R)-N-[(1S,2S,4R,7S)-7-benzyl-2-hydroxy-4-methyl-5,8-dioxo-3-oxa-6,9-diazatricyclo[7.3.0.0²,⁶]dodecan-4-yl]-6-methyl-6,11-diazatetracyclo[7.6.1.0²,⁷.0¹²,¹⁶]hexadeca-1(16),9,12,14-tetraene-4-carboxamide; methanesulfonic acid	Dihydroergotamine Mesylate	679.78	1-C08	1	FDA Library II	6190-39-2	BML-AC164	10 mM	1946	Antimigraine, Vasoconstrictor, Analgesic	Agonist to the 5-HT1D receptors; vasoconstrictor	Unknown	DMSO	2843
	NC1=NC(=O)N(C=C1F)[C@@H]1CS[C@H](CO)O1	4-amino-5-fluoro-1-[(2R,5S)-2-(hydroxymethyl)-1,3-oxathiolan-5-yl]-1,2-dihydropyrimidin-2-one	Emtricitabine	247.25	1-C09	1	FDA Library II	143491-57-0	BML-DL564	10 mM	2003	Antiviral	Nucleoside reverse transcriptase inhibitor (NRTI)	Toxicity with emtricitabine is unusual. The most common treatment-related adverse events are diarrhea, headache, nausea, and rash. These symptoms are generally mild to moderate in severity, but they caused 1% of clinical trial patients to give up treatment. Skin discoloration, which is typically reported as hyperpigmentation and usually affects either the palms of the hands or the soles of the fe…	DMSO	2843
	Cl.CC(C)NCC(O)COC1=CC=C(CCOCC2CC2)C=C1	(3-{4-[2-(cyclopropylmethoxy)ethyl]phenoxy}-2-hydroxypropyl)(propan-2-yl)amine hydrochloride	Betaxolol·HCl	343.9	1-C10	1	FDA Library II	63659-19-8	BML-AC169	10 mM	1985	Antihypertensive	Betaxolol selectively blocks catecholamine stimulation of β1-adrenergic receptors in the heart and vascular smooth muscle. This results in a reduction of heart rate, cardiac output, systolic and diastolic blood pressure, and possibly reflex orthostatic hypotension. Betaxolol can also competitively block β2-adrenergic responses in the bronchial and vascular smooth muscles, causing bronchospasm.	The following adverse reactions have been reported: Ocular discomfort, Blurred vision, Bradycardia, Heart block and Congestive failure, Insomnia, Dizziness, Hives.	DMSO	2843
	CN1C=NC2=C1C(=O)N(C)C(=O)N2C	1,3,7-trimethyl-2,3,6,7-tetrahydro-1H-purine-2,6-dione	Caffeine	194.2	1-C11	1	FDA Library II	58-08-2	ALX-550-322	10 mM	1999	Central Nervous System Stimulant, Anorexigenic Agent	Blocks adenosine A1 and A2A receptors. cAMP phosphodiesterase inhibitor. Interferes with the uptake and storage of Ca2+ by the sarcoplasmic reticulum in skeletal muscle. Prevents apoptosis and cell cycle effects induced by various chemicals. Inhibits cellular DNA repair mechanisms.	The symptoms of caffeine intoxication are comparable to the symptoms of overdoses of other stimulants: they may include restlessness, fidgeting, anxiety, excitement, insomnia, flushing of the face, increased urination, gastrointestinal disturbance, muscle twitching, a rambling flow of thought and speech, irritability, irregular or rapid heart beat, and psychomotor agitation. In cases of much larg…	DMSO	2843
	OC(=O)\C=C/C(O)=O.CC(C)(C)NC[C@H](O)COC1=NSN=C1N1CCOCC1	(2Z)-but-2-enedioic acid; tert-butyl[(2S)-2-hydroxy-3-{[4-(morpholin-4-yl)-1,2,5-thiadiazol-3-yl]oxy}propyl]amine	(S)-Timolol Maleate	432.5	1-D02	1	FDA Library II	26921-17-5	BML-AC172	10 mM	1978	Antihypertensive, Anti-Arrhythmia agent	Non-selective β-adrenergic receptor blocker. Timolol competes with adrenergic neurotransmitters such as catecholamines for binding at beta(1)-adrenergic receptors in the heart and vascular smooth muscle and beta(2)-receptors in the bronchial and vascular smooth muscle. Beta(1)-receptor blockade results in a decrease in resting and exercise heart rate and cardiac output, a decrease in both systoli…	The most serious possible side effects include cardiac arrhythmias and severe bronchospasms. Timolol can also lead to fainting, congestive heart failure, depression, confusion, worsening of Raynaud's syndrome and impotence.	DMSO	2843
	CC(C)(C)NCC(C1=CC(=C(C=C1)O)CO)O.CC(C)(C)NCC(C1=CC(=C(C=C1)O)CO)O.OS(=O)(=O)O	4-[2-(tert-butylamino)-1-hydroxyethyl]-2-(hydroxymethyl)phenol; sulfuric acid	Salbutamol Hemisulfate	576.7	1-D03	1	FDA Library II	51022-70-9	BML-AC176	10 mM	1981	Bronchodilator	beta-adrenergic agonist	The most common side effects are fine tremor, anxiety, headache, muscle cramps, dry mouth, and palpitation. Other symptoms may include tachycardia, arrhythmia, flushing, myocardial ischemia (rare), and disturbances of sleep and behaviour. Rarely occurring, but of importance, are allergic reactions of paradoxical bronchospasm, urticaria, angioedema, hypotension, and collapse. High doses may cause …	DMSO	2843
	CC(C)NCC(O)COC1=CC=CC2=C1C=CN2	[2-hydroxy-3-(1H-indol-4-yloxy)propyl](propan-2-yl)amine	Pindolol	248.3	1-D04	1	FDA Library II	13523-86-9	BML-AC181	10 mM	1982	Hypertensive, Vasodilator	Pindolol non-selectively blocks β1 adrenergic receptors mainly in the heart, inhibiting the effects of epinephrine and norepinephrine resulting in a decrease in heart rate and blood pressure. By binding β2 receptors in the juxtaglomerular apparatus, Pindolol inhibits the production of renin, thereby inhibiting angiotensin II and aldosterone production and therefore inhibits the vasoconstriction a…	Most adverse reactions have been mild, edema being the most important. Other side effects include: Dizziness, Insomnia and Muscle pain.	DMSO	2843
	Cl.CC(CCC1=CC=C(O)C=C1)NCCC1=CC=C(O)C(O)=C1	4-(2-{[4-(4-hydroxyphenyl)butan-2-yl]amino}ethyl)benzene-1,2-diol hydrochloride	Dobutamine·HCl	337.8	1-D05	1	FDA Library II	49745-95-1	BML-AC185	10 mM	1978	Sympathomimetic, Cardiotonic	Dobutamine directly stimulates β1 receptors of the heart to increase myocardial contractility and stroke volume, resulting in increased cardiac output.	Primary side effects include hypertension, angina, arrhythmia, and tachycardia. The most dangerous side effect of dobutamine is increased risk of arrhythmia, including fatal arrhythmias. Studies suggest that while this medication can improve symptoms in chronic CHF, it actually shortens a patient's lifespan.	DMSO	2843
	Cl.CC(C)NCC(O)C1=CC=C(NS(C)(=O)=O)C=C1	N-(4-{1-hydroxy-2-[(propan-2-yl)amino]ethyl}phenyl)methanesulfonamide hydrochloride	Sotalol·HCl	308.8	1-D06	1	FDA Library II	959-24-0	BML-AC192	10 mM	1992	Anti-Arrhythmia	Sotalol non-selectively binds to both β1- and β2-adrenergic receptors preventing activation of the receptors by their stimulatory ligand. Without the binding of this ligand to the receptor, the G-protein complex associated with the receptor cannot activate production of cyclic AMP, which is responsible for turning on calcium inflow channels. A decrease in activation of calcium channels will there…	The most important adverse effects are Torsade de Pointes and other serious new ventricular arrhythmias, occurring at rates of almost 4% and 1%, respectively. The most common adverse reactions leading to discontinuation of Sotalol are as follows: fatigue 4%, bradycardia (less than 50 bpm) 3%, dyspnea 3%, proarrhythmia 3%, asthenia 2%, and dizziness 2%.	DMSO	2843
	Cl.[H][C@]12CC[C@](CCCNC)(C3=C1C=CC=C3)C1=C2C=CC=C1	methyl({3-[(1r,8r)-8-hydrogeniotetracyclo[6.6.2.0²,⁷.0⁹,¹⁴]hexadeca-2(7),3,5,9(14),10,12-hexaen-1-yl]propyl})amine hydrochloride	Maprotiline·HCl	313.9	1-D07	1	FDA Library II	10347-81-6	BML-AR111	10 mM	1980	Antidepressant	Strong norepinephrine reuptake inhibitor with only weak effects on serotonin and dopamine reuptake. It exerts blocking effects at the following postsynaptic receptors: Strong blocking: H1; Moderate: 5-HT2, α1; and Weak: D2, mACh. The pharmacologic profile of Maprotiline explains its antidepressant, sedative, anxiolytic, and sympathomimetic activities. Additionally, it shows a strong antagonism ag…	Most often seen side effects are: Dizziness, drowsiness, fatigue, dry mouth, increased appetite and weight gain, orthostatic hypotension, sinus tachycardia, arrhythmias, sexual dysfunction, allergic skin reactions, photosensitivity, agitation, confusion, mania in patients suffering from underlying bipolar affective disorder, aggravation or induction of psychotic symptoms in patients suffering fro…	DMSO	2843
	Cl.CC[C@H]1[C@@H](CC2=CN=CN2C)COC1=O	(3S,4R)-3-ethyl-4-[(1-methyl-1H-imidazol-5-yl)methyl]oxolan-2-one hydrochloride	Pilocarpine·HCl	244.7	1-D08	1	FDA Library II	54-71-7	ALX-550-092	10 mM		Anti-glaucoma and xerostomia treatment	Pilocarpine is a cholinergic parasympathomimetic agent. It increase secretion by the exocrine glands, and produces contraction of the iris sphincter muscle and ciliary muscle (when given topically to the eyes) by mainly stimulating muscarinic receptors.	Use of pilocarpine may result in a range of adverse effects, most of them related to its non-selective action as a muscarinic receptor agonist. Pilocarpine has been known to cause excessive sweating, excessive salivation, bronchospasm, increased bronchial mucus secretion, bradycardia, vasodilation, brow ache (when used as eye drops) and diarrhea. It can also result in miosis when used chronically…	DMSO	2843
	[Br-].[H][C@]12CC[C@]([H])(C[C@@H](C1)OC(=O)C(CO)C1=CC=CC=C1)[N+]2(C)C(C)C	(1R,3S,5S)-1,5-dihydrogenio-3-[(3-hydroxy-2-phenylpropanoyl)oxy]-8-methyl-8-(propan-2-yl)-8-azabicyclo[3.2.1]octan-8-ium bromide	Ipratropium·Br	412.37	1-D09	1	FDA Library II	22254-24-6	BML-AC218	10 mM	1986	Bronchodilator, Antispasmodic	Anticholinergic agent. It blocks muscarinic cholinergic receptors, without specificity for subtypes, resulting in a decrease in the formation of cyclic guanosine monophosphate (cGMP). Most likely due to actions of cGMP on intracellular calcium, this results in decreased contractility of smooth muscle.	Dry mouth and sedation have been reported as side effects. Also, skin flushing, tachycardia, acute angle-closure glaucoma, nausea, palpitations and headache have been observed.	DMSO	2843
	CCN(CC1=CC=NC=C1)C(=O)C(CO)C1=CC=CC=C1	N-ethyl-3-hydroxy-2-phenyl-N-(pyridin-4-ylmethyl)propanamide	Tropicamide	284.4	1-D10	1	FDA Library II	1508-75-4	ALX-550-096	10 mM	1960	Anticholinergic, Mydriatic	Anticholinergic agent that blocks the responses of the sphincter muscle of the iris and the accommodative muscle of the ciliary body to stimulation by acetylcholine.	Tropicamide induces transient stinging and a slight and transient rise in intraocular pressure in the majority of patients. It may cause redness or conjunctivitis (inflammation) and also blurs vision for a short while after instillation. Tropicamide may, in very rare cases, cause an attack of acute angle-closure glaucoma. Systemic side effects are very rare.	DMSO	2843
	[Br-].[Br-].[H][C@@]12C[C@@H]([C@H](OC(C)=O)[C@@]1(C)CC[C@@]1([H])[C@@]2([H])CC[C@@]2([H])C[C@H](OC(C)=O)[C@H](C[C@]12C)[N+]1(C)CCCCC1)[N+]1(C)CCCCC1	1-[(1S,2S,4S,5S,7S,10R,11S,13S,14R,15S)-5,14-bis(acetyloxy)-2,15-dimethyl-13-(1-methylpiperidin-1-ium-1-yl)tetracyclo[8.7.0.0²,⁷.0¹¹,¹⁵]heptadecan-4-yl]-1-methylpiperidin-1-ium dibromide	Pancuronium·2Br	732.68	1-D11	1	FDA Library II	15500-66-0	BML-AC232	10 mM	1972	Muscle relaxant, Neuromuscular Nondepolarizing Agent	Nondepolarizing neuromuscular blocking agents inhibit neuromuscular transmission by competing with acetylcholine for the cholinergic receptors of the motor end plate, thereby reducing the response of the end plate to acetylcholine. This type of neuromuscular block is usually antagonized by anticholinesterase agents.	Side-effects include moderately raised heart rate and thereby arterial pressure and cardiac output, excessive salivation, apnea and respiratory depression, rashes, flushing, and sweating. The muscular relaxation can be dangerous in the seriously ill and it can accumulate leading to extended weakness. Pancuronium is not preferable in long-term use in ICU-ventilated patients.	DMSO	2843
	[H][C@@]12OC\C3=C/C=C/[C@H](C)[C@H](O[C@H]4C[C@H](OC)[C@@H](O[C@H]5C[C@H](OC)[C@@H](O)[C@H](C)O5)[C@H](C)O4)\C(C)=C\C[C@@H]4C[C@@H](C[C@]5(CC[C@H](C)[C@]([H])(O5)[C@@H](C)CC)O4)OC(=O)[C@H](C=C(C)[C@H]1O)[C@@]23O	(1'R,2R,4'S,5S,6R,8'R,10'E,12'S,13'S,14'E,16'E,20'R,21'R,24'S)-6-[(2S)-butan-2-yl]-21',24'-dihydroxy-12'-{[(2R,4S,5S,6S)-5-{[(2S,4S,5S,6S)-5-hydroxy-4-methoxy-6-methyloxan-2-yl]oxy}-4-methoxy-6-methyloxan-2-yl]oxy}-5,11',13',22'-tetramethyl-3',7',19'-trioxaspiro[oxane-2,6'-tetracyclo[15.6.1.1⁴,⁸.0²⁰,²⁴]pentacosane]-10',14',16',22'-tetraen-2'-one	Ivermectin	875.1	1-E02	1	FDA Library II	70288-86-7	BML-AC238	10 mM	1996	Anthelmintic, Antiprotozoal, Antinematodal	Ivermectin binds selectively and with high affinity to glutamate-gated chloride ion channels in invertebrate muscle and nerve cells of the microfilaria. This binding causes an increase in the permeability of the cell membrane to chloride ions and results in hyperpolarization of the cell, leading to paralysis and death of the parasite. Ivermectin also is believed to act as an agonist of the neurot…	The main concern is neurotoxicity, which in most mammalian species may manifest as central nervous system depression, and consequent ataxia, as might be expected from potentiation of inhibitory GABA-ergic synapses. Dogs with defects in the P-glycoprotein gene can be severely poisoned by ivermectin.	DMSO	2843
	OC1(CCN(CCCC(=O)C2=CC=C(F)C=C2)CC1)C1=CC=C(Cl)C=C1	4-[4-(4-chlorophenyl)-4-hydroxypiperidin-1-yl]-1-(4-fluorophenyl)butan-1-one	Haloperidol	375.9	1-E03	1	FDA Library II	52-86-8	BML-AC250	10 mM	1967	Antipsychotic, Schizophrenia treatment	The precise mechanism whereby the therapeutic effects of haloperidol are produced is not known, but the drug appears to depress the CNS at the subcortical level of the brain, midbrain, and brain stem reticular formation. The drug may antagonize the actions of glutamic acid within the extrapyramidal system, and inhibition of catecholamine receptors may also contribute to haloperidol's mechanism of…	Haloperidol is noted for its strong early and late extrapyramidal side effects. The risk of the facial disfiguring tardive dyskinesia is around 4% per year in younger patients. Other side effects include dry mouth, lethargy, restlessness of akathisia, muscle-stiffness, muscle-cramping, restlessness, tremors, Rabbit syndrome, and weight-gain. Depression, severe enough to result in suicide, is quit…	DMSO	2843
	CN\C(NC#N)=N\CCSCC1=C(C)NC=N1	(Z)-1-cyano-3-methyl-2-(2-{[(5-methyl-1H-imidazol-4-yl)methyl]sulfanyl}ethyl)guanidine	Cimetidine	252.34	1-E04	1	FDA Library II	51481-61-9	BML-AC280	10 mM	1977	Anti-Ulcer	Cimetidine binds to an H2-receptor located on the basolateral membrane of the gastric parietal cell, blocking histamine effects. This competitive inhibition results in reduced gastric acid secretion and a reduction in gastric volume and acidity. Cimetidine is a potent inhibitor of tubular creatinine secretion. Creatinine is a metabolic byproduct of creatinine breakdown. Accumulation of creatinine…	Cimetidine is a known inhibitor of many isozymes of the cytochrome P450 enzyme system (specifically CYP1A2, CYP2C9, CYP2C19, CYP2D6, CYP2E1, and CYP3A4). This inhibition forms the basis of the numerous drug interactions that occur between cimetidine and other drugs. For example, cimetidine may decrease metabolism of some drugs, such as those used in hormonal contraception. Cimetidine interferes w…	DMSO	2843
	NS(=O)(=O)CC1=NOC2=C1C=CC=C2	1,2-benzoxazol-3-ylmethanesulfonamide	Zonisamide	212.23	1-E05	1	FDA Library II	68291-97-4	BML-DL555	10 mM		Anti-epileptic agent	The exact mechanism of action is not known. According to Leppik, while zonisamide may be a carbonic anhydrase inhibitor like acetazolamide, this is not one of the primary mechanisms of action, which might be blocking repetitive firing of voltage-gated sodium channels and reduction of T-type calcium channel currents, or by binding allosterically to GABA receptors like the benzodiazepines and musci…	The most common side effects include drowsiness, loss of appetite, dizziness, headache, nausea, and agitation/irritability. Zonisamide has also been associated with hypohidrosis. On February 23, 2009 the U.S. Food and Drug Administration (FDA) issued a warning that zonisamide can cause metabolic acidosis in some patients. It is now recommended that serum bicarbonate levels are assessed before sta…	DMSO	2843
	O.OC(CN1C=CN=C1)(P(O)(O)=O)P(O)(O)=O	[1-hydroxy-2-(1H-imidazol-1-yl)-1-phosphonoethyl]phosphonic acid	Zoledronic Acid Monohydrate	290.1	1-E06	1	FDA Library II	165800-06-6	ALX-430-153	10 mM		Bone conservation agent	Zoledronic acid is a bisphosphonate and an inhibitor of farnesyl diphosphate (FPP) synthase, resulting in a reduction of osteoclast activity and reduced bone resorption and turnover.	Unknown	DMSO	2843
	Cl.OC1=CC=C2C[C@H]3N(CC4CC4)CC[C@@]45[C@@H](OC1=C24)C(=O)CC[C@@]35O	(1S,5R,13R,17S)-4-(cyclopropylmethyl)-10,17-dihydroxy-12-oxa-4-azapentacyclo[9.6.1.0¹,¹³.0⁵,¹⁷.0⁷,¹⁸]octadeca-7,9,11(18)-trien-14-one hydrochloride	Naltrexone·HCl	377.86	1-E07	1	FDA Library II	16676-29-2	BML-AC322	10 mM	1984	Narcotic antagonist used for treatment of heroin and alcohol addiction	Naltrexone and its active metabolite 6-β-naltrexol are competitive antagonists at μ- and κ-opioid receptors, and to a lesser extent at δ-opioid receptors. The blockade of opioid receptors is the basis behind its action in the management of opioid dependence—it reversibly blocks or attenuates the effects of opioids. Its use in alcohol (ethanol) dependence is not fully understood, but it is likely …	The most common side effects reported with naltrexone are non-specific gastrointestinal complaints such as diarrhea and abdominal cramping. Naltrexone has been reported to cause liver damage (when given at doses higher than recommended). It carries an FDA boxed warning for this potential rare side effect.	DMSO	2843
	CN(C)CCC1=CNC2=C1C=C(C=C2)C[C@@H]3COC(=O)N3	(4R)-4-[[3-[2-(dimethylamino)ethyl]-1H-indol-5-yl]methyl]-1,3-oxazolidin-2-one	Zolmitriptan	287.36	1-E08	1	FDA Library II	139264-17-8	BML-DL560	10 mM	1997	Antimigrane (acute migranes treatment)	Selective serotonin receptor agonist of the 1B and 1D subtypes	Rarely, serious cardiac events, including myocardial infarction, have been associated with zolmitriptan. Reported minor adverse reactions include: hypesthesia, paresthesia (all types), warm and cold sensations, chest pain, throat and jaw tightness, dry mouth, dyspepsia, dysphagia, nausea, somnolence, vertigo, asthenia, myalgia, myasthenia and sweating.	DMSO	2843
	Cl.[H][C@]12C[C@]3(C)C[C@](C)(C1)C[C@](N)(C2)C3	(1r,3r,5S,7R)-3-hydrogenio-5,7-dimethyladamantan-1-amine hydrochloride	Memantine·HCl	215.8	1-E09	1	FDA Library II	41100-52-1	ALX-550-363	10 mM	2003	Antiparkinson, Antidyskinetic Agent	Low-affinity NMDA glutamate receptor antagonist	Unknown	DMSO	2843
	Cl.NC1=NC2=C(S1)C=C(OC(F)(F)F)C=C2	6-(trifluoromethoxy)-1,3-benzothiazol-2-amine hydrochloride	Riluzole·HCl	270.66	1-E10	1	FDA Library II	1744-22-5 (free molecule)	BML-AC501	10 mM		Anticonvulsant, Neuroprotective	The mode of action of riluzole is unknown. Its pharmacological properties include the following, some of which may be related to its effect: 1) an inhibitory effect on glutamate release (activation of glutamate reuptake), 2) inactivation of voltage-dependent sodium channels (it preferentially blocks TTX-sensitive sodium channels, which are associated with damaged neurons), and 3) ability to inter…	Approximately 10% of patients experience side effects such as nausea and fatigue which lead them to discontinue treatment. Safety monitoring includes regular liver function tests and people with liver disease such as hepatitis should be monitored especially carefully.	DMSO	2843
	CC(C)C1=CC=CC(C(C)C)=C1O	2,6-bis(propan-2-yl)phenol	Propofol	178.27	1-E11	1	FDA Library II	2078-54-8	ALX-400-044	10 mM	1989	Anaesthetic	Propofol has been proposed to have several mechanisms of action, both through potentiation of GABAA receptor activity, thereby slowing the channel-closing time, and also acting as a sodium channel blocker. Recent research has also suggested that the endocannabinoid system may contribute significantly to propofol's anesthetic action and to its unique properties.	Aside from low blood pressure related to vasodilation, and transient apnea following induction doses, one of propofol's most frequent side effects is pain on injection, especially in smaller veins. This pain can be mitigated by pretreatment with lidocaine. Patients show great variability in their response to propofol, at times showing profound sedation with small doses. A more serious but rare si…	DMSO	2843
	CN1C2=C(C(=O)N(C1=O)C)NC=N2.CN1C2=C(C(=O)N(C1=O)C)NC=N2.C(CN)N	1,3-dimethyl-7H-purine-2,6-dione;ethane-1,2-diamine	Aminophylline	420.4	1-F02	1	FDA Library II	317-34-0	BML-AC615	10 mM	1982	Bronchodilator	Phosphodiesterase Inhibitor	Aminophylline has only been tested in cardiac arrest that does not result secondary to trauma or hypothermia. Aminophylline has been found to decrease the sedative effects of propofol and decrease topiramate antiseizure action.	DMSO	2843
	CC(C)[C@H]1CC[C@@H](CC1)C(=O)N[C@H](CC1=CC=CC=C1)C(O)=O	(2R)-3-phenyl-2-{[(1r,4r)-4-(propan-2-yl)cyclohexyl]formamido}propanoic acid	Nateglinide	317.42	1-F03	1	FDA Library II	105816-04-4	BML-DL561	10 mM	2000	Antidiabetic (treatment of type 2 diabetes)	Belongs to the meglitinide class of blood glucose-lowering drugs. Lowers blood glucose by stimulating the release of insulin from the pancreas. It achieves this by closing ATP-dependent potassium channels in the membrane of the β cells. This depolarizes the β cells and causes voltage-gated calcium channels to open. The resulting calcium influx induces fusion of insulin-containing vesicles with th…	Hypoglycemia is relatively uncommon. Side effects typically include sweating, trembling, dizziness, increased appetite, palpitations, nausea, fatigue, weakness, gastrointestinal symptoms, especially diarrhea and nausea.	DMSO	2843
	Cl.CC(C)NCC(O)C1=CC=C(O)C(O)=C1	4-{1-hydroxy-2-[(propan-2-yl)amino]ethyl}benzene-1,2-diol hydrochloride	(±) Isoproterenol·HCl	247.72	1-F04	1	FDA Library II	51-30-9	BML-AC729	10 mM	1956	Bronchodilator	β1- and β2-Adrenoreceptor agonist which was commonly used to treat asthma before the more widespread use of albuterol, which has more selective effects on the airways. Isoprenaline's effects on the cardiovascular system (non-selective) relate to its actions on cardiac β1 receptors and β2 receptors on skeletal muscle arterioles. Isoprenaline has positive inotropic and chronotropic effects on the h…	Isoprenaline should not be administered to patients with myocardial ischemia. According to Code of Federal Regulations (CFR) Title 21 Section 201.305, use of isoprenaline has been regulated by mandating the inclusion of the following warning label: "Occasional patients have been reported to develop severe paradoxical airway resistance with repeated, excessive use of isoprenaline inhalation prepar…	DMSO	2843
	[Cl-].CC(=O)OCC[N+](C)(C)C	[2-(acetyloxy)ethyl]trimethylazanium chloride	Acetylcholine Chloride	181.66	1-F05	1	FDA Library II	60-31-1	ALX-550-135	10 mM	1973	Cholinergic	Cholinergic	Infrequent cases of corneal edema, corneal clouding, and corneal decompensation have been reported with the use of intraocular acetylcholine. Adverse reactions have been reported rarely which are indicative of systemic absorption. These include bradycardia, hypotension, flushing, breathing difficulties and sweating.	DMSO	2843
	O.OS(O)(=O)=O.[H][C@]12CC[C@]([H])(C[C@@H](C1)OC(=O)C(CO)C1=CC=CC=C1)N2C.[H][C@]12CC[C@]([H])(C[C@@H](C1)OC(=O)C(CO)C1=CC=CC=C1)N2C	sulfuric acid bis((1R,3R,5S)-1,5-dihydrogenio-8-methyl-8-azabicyclo[3.2.1]octan-3-yl 3-hydroxy-2-phenylpropanoate) hydrate	Atropine Sulfate Monohydrate	694.83	1-F06	1	FDA Library II	5908-99-6	BML-AC735	10 mM		Antispasmodic agent	Inhibits muscarinic acetylcholine receptors.	Unknown	DMSO	2843
	O.Cl.[H][C@]12CC3=CC=C(O)C(O)=C3C3=CC=CC(CCN1C)=C23	(9R)-10-methyl-10-azatetracyclo[7.7.1.0²,⁷.0¹³,¹⁷]heptadeca-1(16),2,4,6,13(17),14-hexaene-3,4-diol hydrate hydrochloride	Apomorphine·HCl Hemihydrate	321.799	1-F07	1	FDA Library II	41372-20-7	BML-AC748	10 mM		Non selective dopamine agonist and anti -Parkinsonian	Dopaminergic agonist; causes nausea and emesis.	Unknown	DMSO	2843
	Cl.CN(C)CCCN1C2=CC(Cl)=CC=C2SC2=C1C=CC=C2	[3-(2-chloro-10H-phenothiazin-10-yl)propyl]dimethylamine hydrochloride	Chlorpromazine·HCl	355.3	1-F08	1	FDA Library II	69-09-0	ALX-270-171	10 mM	1957	Antipsychotic	Chlorpromazine acts as an antagonist on different postsysnaptic receptors - dopaminergic-receptors (subtypes D1, D2, D3 and D4), serotonergic-receptors (5-HT1 and 5-HT2, with anxiolytic, antidepressive and antiaggressive properties as well as an attenuation of extrapypramidal side-effects, but also leading to weight gain, fall in blood pressure, sedation and ejaculation difficulties), histaminerg…	The main side effects of chlorpromazine are due to its anticholinergic properties and include: sedation, slurred speech, dry mouth, constipation, urinary retention and possible lowering of seizure threshold. Appetite may be increased with resultant weight gain, and glucose tolerance may be impaired. Lowering blood pressure with accompanying dizziness, memory loss and amnesia has also been reporte…	DMSO	2843
	Cl.Cl.OCCN1CCN(CCCN2C3=CC(=CC=C3SC3=C2C=CC=C3)C(F)(F)F)CC1	2-(4-{3-[2-(trifluoromethyl)-10H-phenothiazin-10-yl]propyl}piperazin-1-yl)ethan-1-ol dihydrochloride	Fluphenazine· HCl	510.443	1-F09	1	FDA Library II	146-56-5	BML-AC753	10 mM	1959	Antipsychotic	Fluphenazine blocks postsynaptic mesolimbic dopaminergic D1 and D2 receptors in the brain; depresses the release of hypothalamic and hypophyseal hormones and is believed to depress the reticular activating system thus affecting basal metabolism, body temperature, wakefulness, vasomotor tone, and emesis.	Notable side effects include akathisia, tardive dyskinesia and Rabbit syndrome. Sedative, allergic-toxic and anticholinergic/sympatholytic side effects are less likely to occur. Neuroleptic malignant syndrome, although rare, is a potentially lethal side effect of all antipsychotics.	DMSO	2843
	CC1=C(CCN2CCC(CC2)C2=NOC3=C2C=CC(F)=C3)C(=O)N2CCCCC2=N1	3-{2-[4-(6-fluoro-1,2-benzoxazol-3-yl)piperidin-1-yl]ethyl}-2-methyl-4H,6H,7H,8H,9H-pyrido[1,2-a]pyrimidin-4-one	Risperidone	410.48	1-F10	1	FDA Library II	106266-06-2	BML-AC758	10 mM	1993	Antipsychotic	Risperidone has high affinity for the D2 receptor. It acts at several 5-HT (serotonin) receptor subtypes. These are 5-HT2C, linked to weight gain, 5-HT2A, linked to its antipsychotic action and relief of some of the extrapyramidal side effects experienced with the typical neuroleptics. Blockade of dopaminergic D2 receptors in the limbic system alleviates symptoms of schizophrenia such as hallucin…	Risperidone has been associated with weight gain. Other common side effects include akathisia, sedation, dysphoria, insomnia, sexual dysfunction, low blood pressure, high blood pressure, muscle stiffness, muscle pain, tremors, hypersalivation, constipation, and stuffy nose. In addition, risperidone treatment can cause photosensitivity, and patients should be warned to avoid prolonged exposure to …	DMSO	2843
	Cl.CN(C)CCOC(C1=CC=CC=C1)C1=CC=CC=C1	[2-(diphenylmethoxy)ethyl]dimethylamine hydrochloride	Diphenhydramine·HCl	291.816	1-F11	1	FDA Library II	147-24-0	BML-AC763	10 mM	1946	Antiallergy, antitussive, antiemetic and sedative	Diphenhydramine is an inverse agonist of the histamine H1 receptor. By blocking histamine in the capillaries it can reduce the intensity of allergic symptoms. Diphenhydramine crosses the blood–brain barrier (BBB) and antagonizes the H1 receptors centrally. Its effects on central H1 receptors causes drowsiness. Like many other first-generation antihistamines, diphenhydramine is also a potent compe…	Diphenhydramine can cause strong sedation. As such, diphenhydramine has also been used as an anxiolytic because of this side-effect. It is also a potent anticholinergic agent, leading to the side-effects of dry mouth and throat, increased heart rate, pupil dilation, urinary retention, constipation, and, at high doses, hallucinations or delirium. Further side-effects include motor impairment (atax…	DMSO	2843
	Cl.CC(CN1C2=CC=CC=C2SC2=C1C=CC=C2)N(C)C	dimethyl[1-(10H-phenothiazin-10-yl)propan-2-yl]amine hydrochloride	Promethazine·HCl	320.9	1-G02	1	FDA Library II	58-33-3	BML-AC765	10 mM	1951	Anti-Allergic, Sedative	H1-antagonist. Competes with free histamine for binding at H1-receptor sites in the GI tract, uterus, large blood vessels, and bronchial muscle. It is also a moderate mACh receptor antagonist (anticholinergic), with weak to moderate affinity for the 5-HT2A, 5-HT2C, D2, and α1-adrenergic receptors, where it acts as an antagonist at all sites as well. Another notable property of promethazine is tha…	Some common side effects include: Tardive dyskinesia, Confusion in the elderly Drowsiness, dizziness, fatigue, more rarely vertigo, Dry mouth Respiratory depression in patients under age of 2 and in those with severely compromised pulmonary function, Constipation, Chest Discomfort/Pressure; Euphoria (very rare, except with high IV doses and/or coadministration with opioids/CNS depressants), Akath…	DMSO	2843
	Cl.CN\C(NCCSCC1=CC=C(CN(C)C)O1)=C\[N+]([O-])=O	[(Z)-1-({2-[({5-[(dimethylamino)methyl]furan-2-yl}methyl)sulfanyl]ethyl}amino)-2-nitroethenyl](methyl)amine hydrochloride	Ranitidine·HCl	350.9	1-G03	1	FDA Library II	66357-59-3	BML-AC766	10 mM	1983	Antiulcer	Competitive inhibitor of histamine at the parietal cell H2 receptor. It suppresses the normal secretion of acid by parietal cells and the meal-stimulated secretion of acid by two mechanisms: histamine released by ECL cells in the stomach is blocked from binding on parietal cell H2 receptors which stimulate acid secretion, and other substances that promote acid secretion (such as gastrin and acety…	Ranitidine appears to decrease mucosal perfusion in patients with acute renal or cardiac failure and increases their risk of death. It decreases gastric intrinsic factor secretion which can significantly reduce absorption of protein-bound vitamin B12 in humans. Ranitidine may increase the risk of pneumonia in hospitalized patients. Thrombocytopenia is a rare but known side effect of the drug.	DMSO	2843
	OC(C(O)C(O)=O)C(O)=O.CNC[C@H](O)C1=CC=C(O)C(O)=C1	2,3-dihydroxybutanedioic acid; 4-[(1R)-1-hydroxy-2-(methylamino)ethyl]benzene-1,2-diol	Epinephrine (L-(-)-Epinephrine-(+)-Bitartrate)	333.33	1-G04	1	FDA Library II	51-43-4 (free molecule)	BML-AC808	10 mM		Vasoconstrictor, Mydriatic, Bronchodilator	Adrenergic receptor agonist	Unknown	DMSO	2843
	O.OC(C(O)C(O)=O)C(O)=O.NC[C@H](O)C1=CC=C(O)C(O)=C1	2,3-dihydroxybutanedioic acid 4-[(1R)-2-amino-1-hydroxyethyl]benzene-1,2-diol hydrate	Norepinephrine Bitartrate Monohydrate	337.28	1-G05	1	FDA Library II	108341-18-0	ALX-550-076	10 mM		Vasoconstrictor	Adrenergic neurotransmitter, vasoconstrictor	Unknown	DMSO	2843
	OC(=O)\C=C\C(O)=O.OCCOCCN1CCN(CC1)C1=NC2=CC=CC=C2SC2=CC=CC=C12.OCCOCCN1CCN(CC1)C1=NC2=CC=CC=C2SC2=CC=CC=C12	(2E)-but-2-enedioic acid; bis(2-[2-(4-{2-thia-9-azatricyclo[9.4.0.0³,⁸]pentadeca-1(15),3,5,7,9,11,13-heptaen-10-yl}piperazin-1-yl)ethoxy]ethan-1-ol)	Quetiapine Fumarate	883.09	1-G06	1	FDA Library II	111974-72-2	BML-DL557	10 mM	1997	Antipsychotic	Quetiapine's antipsychotic activity is likely due to a combination of antagonism at D2 receptors in the mesolimbic pathway and 5HT2A receptors in the frontal cortex. Antagonism at D2 receptors relieves positive symptoms while antagonism at 5HT2A receptors relieves negative symptoms of schizophrenia.	The most common side-effect of quetiapine is somnolence. Other common side-effects include: sluggishness, fatigue, dry mouth, sore throat, dizziness, abdominal pain, constipation, upset stomach, orthostatic hypotension, inflammation or swelling of the sinuses or pharynx, increased appetite, and weight gain.	DMSO	2843
	Cl.CN(C)CCCN1C2=CC=CC=C2CCC2=C1C=CC=C2	(3-{2-azatricyclo[9.4.0.0³,⁸]pentadeca-1(11),3,5,7,12,14-hexaen-2-yl}propyl)dimethylamine hydrochloride	Imipramine·HCl	316.88	1-G07	1	FDA Library II	113-52-0	BML-AC813	10 mM	1959	Antidepressant	The mechanisms of Imipramine's medicinal action include: 1). Moderate to strong serotonine reuptake inhibition; 2). Strong norepinephrine reuptake inhibition; 3). Reuptake and release at dopamine D1 and D2 receptors; 4). Antagonizing action on histamine H1 receptors, adreno-receptors (II) and acetylcholine receptors; 5). Activity on σ receptors and Enkephalinase; 6). Increasing expression of μ-op…	The common side effects include: Central Nervous System: Dizziness, drowsiness, confusion, seizures, headache, anxiety, tremors, stimulation, weakness, insomnia, nightmares, Extrapyramidal symptoms in geriatric patients, increased psychiatric symptoms, paresthesia; Cardiovascular: Orthostatic hypotension, EKG changes, tachycardia, hypertension, palpitations, dysrhythmias; Eyes, Ears, Nose and Thr…	DMSO	2843
	ClC1=CC2=C(OC3=C(C=CC=C3)N=C2N2CCNCC2)C=C1	13-chloro-10-(piperazin-1-yl)-2-oxa-9-azatricyclo[9.4.0.0³,⁸]pentadeca-1(11),3(8),4,6,9,12,14-heptaene	Amoxapine	313.8	1-G08	1	FDA Library II	14028-44-5	BML-AC814	10 mM	1980	Antidepressant	Norepinephrine/serotonin reuptake inhibitor	Common side effects of amoxapine include hypotension, drowsiness, dry mouth, constipation, blurred vision, fatigue, and vertigo. Additionally, due to the drug's and its metabolite 7-hyroxyamoxapine's potent blockade of dopamine receptors, it can cause neuroleptic malignant syndrome as well as acute extrapyramidal symptoms and tardive dyskinesia. Cardiovascular and anticholinergic side effects are…	DMSO	2843
	Cl.CCN(CC)CCNC(=O)C1=CC(Cl)=C(N)C=C1OC	4-amino-5-chloro-N-[2-(diethylamino)ethyl]-2-methoxybenzamide hydrochloride	Metoclopramide·HCl	336.3	1-G09	1	FDA Library II	7232-21-5	BML-AC840	10 mM		Antipsychotic and entiemetic agent	Dopamine D2 receptors antagonist and a mixed 5-HT3 receptor antagonist/ 5-HT4 receptor agonist. The antiemetic action of metoclopramide is due to its antagonist activity at D2 receptors in the chemoreceptor trigger zone (CTZ) in the central nervous system (CNS)—this action prevents nausea and vomiting triggered by most stimuli. At higher doses, 5-HT3 antagonist activity may also contribute to the…	Common adverse drug reactions include restlessness, drowsiness, dizziness, fatigue, and focal dystonia. Infrequent effects include hypertension, hypotension, hyperprolactinaemia leading to galactorrhea, constipation, depression, headache, and extrapyramidal effects such as oculogyric crisis. Rare but serious reactions associated with metoclopramide therapy include agranulocytosis, supraventricula…	DMSO	2843
	O.O.Cl.O[C@H]1CC[C@@]2(O)[C@H]3CC4=CC=C(O)C5=C4[C@@]2(CCN3CC2CCC2)[C@H]1O5	(1S,5R,13R,14S,17S)-4-(cyclobutylmethyl)-12-oxa-4-azapentacyclo[9.6.1.0¹,¹³.0⁵,¹⁷.0⁷,¹⁸]octadeca-7,9,11(18)-triene-10,14,17-triol dihydrate hydrochloride	Nalbuphine·HCl Dihydrate	429.9	1-G10	1	FDA Library II	23277-43-2 (free molecule)	BML-AC893	10 mM		Narcotic, Analgesic, Opioid	Agonist of κ-opioid receptors. Partial antagonist analgesic at μ-opioid receptors.	Unknown	DMSO	2843
	[Cl-].C[N+](C)(C)CCOC(N)=O	2-(trimethylazaniumyl)ethyl carbamate chloride	Carbachol (Carbamylcholine ) Chloride	182.65	1-G11	1	FDA Library II	51-83-2	BML-AC911	10 mM	1972	Glaucoma treatment, Cholinergic Agonist	Carbachol is a parasympathomimetic that stimulates both muscarinic and nicotinic receptors. In topical ocular and intraocular administration its principal effects are miosis and increased aqueous humour outflow.	The effects of a systemic overdose will probably be similar to the effects of a nerve agent (they both act on the cholinergic system, increasing cholinergic transmission), but its toxicity is much weaker and it is easier to antagonize in overdose. When administered ocularly there is little risk of such effects, since the doses are much smaller.	DMSO	2843
	NC(N)=NC1=NC(CSCCC(=N)NS(N)(=O)=O)=CS1	3-[({2-[(diaminomethylidene)amino]-1,3-thiazol-4-yl}methyl)sulfanyl]-N-sulfamoylpropanimidamide	Famotidine	337.48	1-H02	1	FDA Library II	76824-35-6	BML-AC925	10 mM	1986	Antiulcerative	Histamine H2-receptor antagonist	The most common adverse effects were headache, dizziness, and constipation or diarrhea.	DMSO	2843
	NNC(=O)C1=CC=NC=C1	pyridine-4-carbohydrazide	Isoniazid	137.14	1-H03	1	FDA Library II	54-85-3	BML-AC986	10 mM		Antitubercular Agent	Isoniazid is a prodrug and must be activated by bacterial catalase. Specficially, activation is associated with reduction of the mycobacterial ferric KatG catalase-peroxidase by hydrazine and reaction with oxygen to form an oxyferrous enzyme complex. Once activated, isoniazid inhibits the synthesis of mycoloic acids, an essential component of the bacterial cell wall. At therapeutic levels isoniaz…	Adverse reactions include rash, abnormal liver function tests, hepatitis, sideroblastic anemia, high anion gap metabolic acidosis, peripheral neuropathy, mild central nervous system (CNS) effects, drug interactions resulting in increased phenytoin (Dilantin) or disulfiram (Antabuse) levels, intractable seizures (status epilepticus) and drug-induced lupus erythematosus. Peripheral neuropathy and C…	DMSO	2843
	Cl.ClC1=C(CN2CCC3=C(C2)C=CS3)C=CC=C1	5-[(2-chlorophenyl)methyl]-4H,5H,6H,7H-thieno[3,2-c]pyridine hydrochloride	Ticlopidine·HCl	300.2	1-H04	1	FDA Library II	53885-35-1	BML-AC993	10 mM	1991	Platelet Aggregation Inhibitor, Fibrinolytic	The active metabolite of ticlopidine prevents binding of adenosine diphosphate (ADP) to its platelet receptor, impairing the ADP-mediated activation of the glycoprotein GPIIb/IIIa complex. It is proposed that the inhibition involves a defect in the mobilization from the storage sites of the platelet granules to the outer membrane. No direct interference occurs with the GPIIb/IIIa receptor. As the…	Precautions concerning Ticlopidine use include: Risk of bleeding (trauma, surgery, history of peptic ulcer disease), Renal or hepatic impairment, Increased sensitivity in case of Geriatric patients, Neutropenia and Thrombotic thrombocytopenic purpura.	DMSO	2843
	OC(=O)\C=C\C(O)=O.CN1CCC[C@@H]1CCO[C@](C)(C1=CC=CC=C1)C1=CC=C(Cl)C=C1	(2E)-but-2-enedioic acid; (2R)-2-{2-[(1R)-1-(4-chlorophenyl)-1-phenylethoxy]ethyl}-1-methylpyrrolidine	Clemastine Fumarate	459.96	1-H05	1	FDA Library II	14976-57-9	BML-DL247	10 mM	1977	Antipruritic, Anti-Allergic, Antihistamine	Clemastine is a selective histamine H1 antagonist and binds to the histamine H1 receptor. This blocks the action of endogenous histamine, which subsequently leads to temporary relief of the negative symptoms brought on by histamine. Clemastine does also act as FIASMA (functional inhibitor of acid sphingomyelinase).	Overdosage symptoms are paradoxical, ranging from CNS depression to stimulation. Stimulation is most common in children, and is usually followed by excitement, hallucinations, ataxia, incoordination, muscle twitching, athetosis, hyperthermia, cyanosis convulsions, tremors, and hyperreflexia. This may be followed by postictal depression and cardiovascular/respiratory arrest. Other common overdose …	DMSO	2843
	CCCC1=NC(C)=C2N1NC(=NC2=O)C1=CC(=CC=C1OCC)S(=O)(=O)N1CCN(CC)CC1	2-{2-ethoxy-5-[(4-ethylpiperazin-1-yl)sulfonyl]phenyl}-5-methyl-7-propyl-1H,4H-imidazo[4,3-f][1,2,4]triazin-4-one	Vardenafil	488.6	1-H06	1	FDA Library II	224785-90-4	BML-DL248	10 mM		Erectile dysfunction and impotence	Vardenafil inhibits the cGMP specific phosphodiesterase type 5 (PDE5) which is responsible for degradation of cGMP in the corpus cavernosum located around the penis. Penile erection during sexual stimulation is caused by increased penile blood flow resulting from the relaxation of penile arteries and corpus cavernosal smooth muscle. This response is mediated by the release of nitric oxide (NO) fr…	The common, adverse drug reactions are the same as with other PDE5 inhibitors. The frequent vardenafil-specific side-effect is nausea; the infrequent side-effects are: abdominal pain, back pain, photosensitivity, abnormal vision, eye pain, facial oedema, hypotension, palpitation, tachycardia, arthralgia, myalgia, rash, itch, and priapism. One possibly serious, but rare, side-effect with vardenafi…	DMSO	2843
	CC(=O)NC[C@H]1CN(C(=O)O1)C1=CC=C(N2CCOCC2)C(F)=C1	N-{[(5S)-3-[3-fluoro-4-(morpholin-4-yl)phenyl]-2-oxo-1,3-oxazolidin-5-yl]methyl}acetamide	Linezolid	337.35	1-H07	1	FDA Library II	165800-03-3	BML-DL249	10 mM	2000	Antibiotic, Antibacterial	Linezolid is a synthetic antibacterial agent of the oxazolidinone class of antibiotics. It has in vitro activity against aerobic Gram positive bacteria, certain Gram negative bacteria and anaerobic microorganisms. It selectively inhibits bacterial protein synthesis through binding to sites on the bacterial ribosome and prevents the formation of a functional 70S-initiation complex. Specifically, l…	When administered for short periods, linezolid is a relatively safe drug; it can be used in patients of all ages and in people with liver disease or poor kidney function. Common adverse effects of short-term use include headache, diarrhea, and nausea. Long-term use, however, has been associated with serious adverse effects; linezolid can cause bone marrow suppression and low platelet counts, part…	DMSO	2843
	[H][C@@]12C[C@H](O)[C@@]3(C)C(=O)[C@H](O)C4=C(C)[C@H](C[C@@](O)([C@@H](OC(=O)C5=CC=CC=C5)[C@]3([H])[C@@]1(CO2)OC(C)=O)C4(C)C)OC(=O)[C@H](O)[C@@H](NC(=O)OC(C)(C)C)C1=CC=CC=C1	(1S,2S,3R,4S,7R,9S,10S,12R,15S)-4-(acetyloxy)-15-{[(2R,3S)-3-{[(tert-butoxy)carbonyl]amino}-2-hydroxy-3-phenylpropanoyl]oxy}-1,9,12-trihydroxy-10,14,17,17-tetramethyl-11-oxo-6-oxatetracyclo[11.3.1.0³,¹⁰.0⁴,⁷]heptadec-13-en-2-yl benzoate	Docetaxel (Taxotere)	807.9	1-H08	1	FDA Library II	114977-28-5	BML-DL250	10 mM	1996	Antineoplastic	Docetaxel interferes with the normal function of microtubule growth. Whereas drugs like colchicine cause the depolymerization of microtubules in vivo, docetaxel arrests their function by having the opposite effect; it hyper-stabilizes their structure. This destroys the cell's ability to use its cytoskeleton in a flexible manner. Specifically, docetaxel binds to the β-subunit of tubulin. Tubulin i…	As with all chemotherapy, adverse effects are common and many varying side-effects have been documented. The drug is cytotoxic to all dividing cells in the body. This includes tumour cells as well as hair follicles, bone marrow and other germ cells. For this reason, common side effects such as alopecia occur; sometimes this can be permanent. Haematological adverse effects include Neutropenia (95.…	DMSO	2843
	CN(C)CC\C=C1\C2=C(COC3=C1C=C(CC(O)=O)C=C3)C=CC=C2	2-[(2Z)-2-[3-(dimethylamino)propylidene]-9-oxatricyclo[9.4.0.0³,⁸]pentadeca-1(11),3(8),4,6,12,14-hexaen-5-yl]acetic acid	Olopatadine	337.41	1-H09	1	FDA Library II	113806-05-6	BML-DL251	10 mM		Antihistamine agent	Selective histamine H1 antagonist. It blocks the action of endogenous histamine, which subsequently leads to temporary relief of the negative symptoms brought on by histamine. Olopatadine is devoid of effects on alpha-adrenergic, dopamine and muscarinic type 1 and 2 receptors.	Side effects may include headaches (7% of occurrence) burning and stinging (5%), dry eye, foreign body sensation, hyperemia, keratitis, lid edema, pruritus, asthenia, cold syndrome, pharyngitis, rhinitis, sinusitis, and taste perversion.	DMSO	2843
	CC1=CC=C(C=C1)C(=O)C1=CC(O)=C(O)C(=C1)[N+]([O-])=O	5-(4-methylbenzoyl)-3-nitrobenzene-1,2-diol	Tolcapone	273.24	1-H10	1	FDA Library II	134308-13-7	BML-DL252	10 mM	1998	Antiparkinson, Antidyskinetic	Potent, selective, and reversible Catechol-O-methyltransferase (COMT) inhibitor.	Tolcapone has demonstrated significant hepatotoxicity that limits the drug's utility.	DMSO	2843
	CCCC1=NC(=C(N1CC1=CC(=CC=C1)C1=C(C=CC=C1)C1=NN=NN1)C(O)=O)C(C)(C)O	4-(2-hydroxypropan-2-yl)-2-propyl-1-({3-[2-(1H-1,2,3,4-tetrazol-5-yl)phenyl]phenyl}methyl)-1H-imidazole-5-carboxylic acid	Olmesartan	446.51	1-H11	1	FDA Library II	144689-24-7	BML-DL254	10 mM		Antihypertensive agent	Angiotensin II antagonist, with greater affinity for the AT1 receptor than the AT2 receptor.	Unknown	DMSO	2843
	COC(=O)C1=C(C)NC(C)=C(C1C1=CC=CC=C1[N+]([O-])=O)C(=O)OCC(C)C	3-methyl 5-(2-methylpropyl) 2,6-dimethyl-4-(2-nitrophenyl)-1,4-dihydropyridine-3,5-dicarboxylate	Nisoldipine	388.41	2-A02	2	FDA Library II	63675-72-9	BML-DL255	10 mM	1995	Antihypertensive, Vasodilator	Calcium channel blocker of the dihydropyridine class.	Side effects have include peripheral edema (up to 22%), vasodilation (4%), palpitation (3%), chest pain (2%), headache (up to 22%), dizziness (5%), sinusitis (up to 3%), pharyngitis (up to 5%), nausea (2%), anorexia, rash (2%), acne, alopecia, dry skin, exfoliative dermatitis, fungal dermatitis.	DMSO	2843
	CN1CCN(CC1)C1=NC2=C(NC3=C1C=C(C)S3)C=CC=C2	5-methyl-8-(4-methylpiperazin-1-yl)-4-thia-2,9-diazatricyclo[8.4.0.0³,⁷]tetradeca-1(10),3(7),5,8,11,13-hexaene	Olanzapine	312.43	2-A03	2	FDA Library II	132539-06-1	BML-DL257	10 mM	1996	Antipsychotic, Antiemetic	Olanzapine's antipsychotic activity is likely due to a combination of antagonism at D2 receptors in the mesolimbic pathway and 5HT2A receptors in the frontal cortex. Antagonism at D2 receptors relieves positive symptoms while antagonism at 5HT2A receptors relieves negative symptoms of schizophrenia.	As with all neuroleptic drugs, olanzapine can cause the irreversible movement disorder tardive dyskinesia, and the rare, but life-threatening, neuroleptic malignant syndrome. Some also associate all antipsychotics with permanent brain damage. Other recognized side effects may include: akathisia; restlessness, anhedonia, dry mouth, dizziness, irritability, sedation, insomnia, constipation, urinary…	DMSO	2843
	[H][C@]12[C@H](C[C@@H](C)C=C1C=C[C@H](C)[C@@H]2CC[C@@H]1C[C@@H](O)CC(=O)O1)OC(=O)[C@@H](C)CC	(1S,3R,7S,8S,8aR)-8-{2-[(2R,4R)-4-hydroxy-6-oxooxan-2-yl]ethyl}-3,7-dimethyl-1,2,3,7,8,8a-hexahydronaphthalen-1-yl (2S)-2-methylbutanoate	Lovastatin	404.54	2-A04	2	FDA Library II	75330-75-5	BML-G226	10 mM	1987	Anticholesteremic	Lovastatin is an inhibitor of 3-hydroxy-3methylglutaryl-coenzyme A reductase (HMG-CoA reductase), an enzyme that catalyzes the conversion of HMG-CoA to mevalonate. Mevalonate is a required building block for cholesterol biosynthesis and lovastatin interferes with its production by acting as a reversible competitive inhibitor for HMG-CoA, which binds to the HMG-CoA reductase. Lovastatin, being ina…	Lovastatin is usually well tolerated. Lovastatin, and all statin drugs, can rarely cause myopathy or rhabdomyolysis. This can be life-threatening if not recognised and treated in time, so any unexplained muscle pain or weakness whilst on lovastatin should be promptly mentioned to the prescribing doctor. Lovastatin is contraindicated during pregnancy (Pregnancy Category X); it may cause skeletal d…	DMSO	2843
	NC1=NC(N)=C(N=N1)C1=CC=CC(Cl)=C1Cl	6-(2,3-dichlorophenyl)-1,2,4-triazine-3,5-diamine	Lamotrigine	256.1	2-A05	2	FDA Library II	84057-84-1	ALX-430-160	10 mM	1994	Antidepressant, Anticonvulsant	Lamotrigine inhibits voltage-sensitive sodium channels and/or calcium channels, thereby stabilizing neuronal membranes and consequently modulating presynaptic transmitter release of excitatory amino acids (e.g., glutamate and aspartate). Studies on lamotrigine show binding to sodium channels similar to local anesthetics.	Lamotrigine has a black box warning about life-threatening skin reactions, including Stevens–Johnson syndrome, DRESS syndrome and toxic epidermal necrolysis. or recently discontinued a valproate-type anticonvulsant drug, as these medications interact in such a way that the clearance of both is decreased and the effective dose of lamotrigine is increased. As of December 2010, lamotrigine carries a…	DMSO	2843
	CN1C=NC(=C1SC1=NC=NC2=C1NC=N2)[N+]([O-])=O	6-[(1-methyl-4-nitro-1H-imidazol-5-yl)sulfanyl]-7H-purine	Azathioprine	277.27	2-A06	2	FDA Library II	446-86-6	BML-DL572	10 mM	1968	Immunosuppressant	DNA chain terminatin and cytotoxicity	Side effects are uncommon, but include nausea, fatigue, hair loss, and rash. Because azathioprine suppresses the bone marrow, patients will be more susceptible to infection. Acute pancreatitis can also occur, especially in patients with Crohn's disease. Caution should be exercised when it is used in conjunction with purine analogues such as allopurinol. The enzyme thiopurine S-methyltransferase (…	DMSO	2843
	OC(=O)CC(O)(CC(O)=O)C(O)=O.CCCC1=NN(C)C2=C1N=C(NC2=O)C1=C(OCC)C=CC(=C1)S(=O)(=O)N1CCN(C)CC1	2-hydroxypropane-1,2,3-tricarboxylic acid; 5-{2-ethoxy-5-[(4-methylpiperazin-1-yl)sulfonyl]phenyl}-1-methyl-3-propyl-1H,6H,7H-pyrazolo[4,3-d]pyrimidin-7-one	Sildenafil Citrate	666.7	2-A07	2	FDA Library II	171599-83-0	BML-DL261	10 mM	1998	Erectile dysfunction, vasodilator, pulmonary arterial hypertension treatment	Sildenafil is an inhibitor of cGMP specific phosphodiesterase type 5 (PDE5), which is responsible for degradation of cGMP.	Unknown	DMSO	2843
	OC1=C([C@H]2CC[C@@H](CC2)C2=CC=C(Cl)C=C2)C(=O)C2=C(C=CC=C2)C1=O	2-hydroxy-3-[(1r,4r)-4-(4-chlorophenyl)cyclohexyl]-1,4-dihydronaphthalene-1,4-dione	Atovaquone	366.84	2-A08	2	FDA Library II	95233-18-4	BML-DL262	10 mM	1992	Antipneumocystic/Antimalarial	The mechanism of action against Pneumocystis carinii has not been fully elucidated. In Plasmodium species, the site of action appears to be the cytochrome bc1 complex (Complex III). Several metabolic enzymes are linked to the mitochondrial electron transport chain via ubiquinone. Inhibition of electron transport by atovaquone will result in indirect inhibition of these enzymes. The ultimate metab…	Gastrointestinal side effects are among the most common and have included nausea (up to 40%), diarrhea (up to 42%), vomiting (up to 22%), abdominal pain (up to 21%), oral monilia (up to 10%), taste perversion (3%), and constipation (3%). Dermatologic side effects have included rash (up to 46%), pruritus (greater than or equal to 10%), exfoliative dermatitis, photosensitivity, and toxic epidermal …	DMSO	2843
	ClC1=CC(Cl)=C(C=C1)C(CN1C=CN=C1)OCC1=CSC2=C1C=CC=C2Cl	1-{2-[(7-chloro-1-benzothiophen-3-yl)methoxy]-2-(2,4-dichlorophenyl)ethyl}-1H-imidazole	Sertaconazole	437.77	2-A09	2	FDA Library II	99592-32-2	BML-DL208	10 mM		Used to treat skin infections (fungal)	Sertaconazole interacts with 14-α demethylase, a cytochrome P-450 enzyme necessary to convert lanosterol to ergosterol. As ergosterol is an essential component of the fungal cell membrane, inhibition of its synthesis results in increased cellular permeability causing leakage of cellular contents. Sertaconazole may also inhibit endogenous respiration, interact with membrane phospholipids, inhibit …	Side effects were rarely reported with sertaconazole therapy, but may include contact dermatitis, burning on application site and skin dryness.	DMSO	2843
	[H+].O.[Cl-].[Cl-].CO\N=C(/C(=O)N[C@H]1[C@H]2SCC(C[N+]3(C)CCCC3)=C(N2C1=O)C(O)=O)C1=CSC(N)=N1	hydrogen 1-{[(6R,7R)-7-[(2Z)-2-(2-amino-1,3-thiazol-4-yl)-2-(methoxyimino)acetamido]-2-carboxy-8-oxo-5-thia-1-azabicyclo[4.2.0]oct-2-en-3-yl]methyl}-1-methylpyrrolidin-1-ium hydrate dichloride	Cefepime·HCl Hydrate	571.498	2-A10	2	FDA Library II	123171-59-5	BML-DL191	10 mM	1996	Antibiotic	Disrupts the synthesis of peptidoglycan layers in the cell wall of bacteria.	Unknown	DMSO	2843
	ClC1=C(Cl)C(=CC=C1)N1CCN(CCCCOC2=CC3=C(CCC(=O)N3)C=C2)CC1	7-{4-[4-(2,3-dichlorophenyl)piperazin-1-yl]butoxy}-1,2,3,4-tetrahydroquinolin-2-one	Aripiprazole	448.39	2-A11	2	FDA Library II	129722-12-9	BML-DL178	10 mM	2002	Antipsychotic	D2 and 5HT2A antagonist	Common side effects include headache (31% to 32%), agitation (25%), anxiety (20% to 25%), insomnia (20% to 24%), nausea (14% to 16%), dyspepsia (15%), akathisia (10% to 15%), constipation (10% to 13%), vomiting (11% to 12%), lightheadedness (11%), somnolence (11% to 12%), dizziness (11%), asthenia (7% to 8%), sedation (7%), extrapyramidal syndrome (6%), fatigue (6%), bronchitis (6%), tremor (3% t…	DMSO	2843
	CCOC1=NC2=C(N1CC1=CC=C(C=C1)C1=CC=CC=C1C1=NN=NN1)C(=CC=C2)C(O)=O	2-ethoxy-1-({4-[2-(1H-1,2,3,4-tetrazol-5-yl)phenyl]phenyl}methyl)-1H-1,3-benzodiazole-7-carboxylic acid	Candesartan	440.5	2-B02	2	FDA Library II	139481-59-7	BML-DL264	10 mM		Antihypertensive agent	Candesartan selectively blocks the binding of angiotensin II to AT1 in many tissues including vascular smooth muscle and the adrenal glands. This inhibits the AT1-mediated vasoconstrictive and aldosterone-secreting effects of angiotensin II and results in an overall decrease in blood pressure. Candesartan is greater than 10,000 times more selective for AT1 than AT2. Inhibition of aldosterone secr…	Nervous system side effects have been reported the most frequently. These have included headache (3%) and dizziness. Fatigue, vertigo, and paresthesias have been reported in at least 0.5% of patients. Cardiovascular side effects including peripheral edema and chest pain have been reported in 1% of patients and at rates similar to placebo. Myocardial infarction and angina pectoris have been report…	DMSO	2843
	Cl.CN(CC1=CC=C(C=C1)C(C)(C)C)CC1=CC=CC2=C1C=CC=C2	[(4-tert-butylphenyl)methyl](methyl)(naphthalen-1-ylmethyl)amine hydrochloride	Butenafine·HCl	353.93	2-B03	2	FDA Library II	101827-46-7	BML-DL101	10 mM	1996	Antifungal	A squalene epoxidase inhibitor, causing an inhibition in the synthesis of ergosterol, a necessary component of fungal cell membranes.	Unknown	DMSO	2843
	Cl.CCN[C@H]1C[C@H](C)S(=O)(=O)C2=C1C=C(S2)S(N)(=O)=O	(2S,4S)-4-(ethylamino)-2-methyl-1,1-dioxo-2H,3H,4H-1λ⁶,7-thieno[2,3-b][1λ⁶]thiopyran-6-sulfonamide hydrochloride	Dorzolamide·HCl	360.9	2-B04	2	FDA Library II	130693-82-2	BML-DL200	10 mM	1994	Antihypertensive	Inhibitor of carbonic anhydrase	Unknown	DMSO	2843
	CN(C)CCC[C@]1(OCC2=CC(=CC=C12)C#N)C1=CC=C(F)C=C1	(1S)-1-[3-(dimethylamino)propyl]-1-(4-fluorophenyl)-1,3-dihydro-2-benzofuran-5-carbonitrile	Escitalopram	324.39	2-B05	2	FDA Library II	128196-01-0	BML-DL212	10 mM		Antidepressant	Escitalopram blocks the reuptake of serotonin at the serotonin reuptake pump of the neuronal membrane, enhancing the actions of serotonin on 5HT1A autoreceptors. SSRIs bind with significantly less affinity to histamine, acetylcholine, and norepinephrine receptors than tricyclic antidepressant drugs.	Common side effects are insomnia (14% vs. 4% for placebo), constricted pupils (15% vs. 5% for placebo), dry mouth (9% vs 3% for placebo), somnolence (9% vs 1% for placebo), dizziness (7% vs 2% for placebo), sweating (8% vs 1% for placebo), constipation (6% vs 1% for placebo), fatigue (6% vs 2% for placebo) and indigestion (6% vs. 1% for placebo). Escitalopram, like other SSRIs, has been shown to …	DMSO	2843
	CS(O)(=O)=O.CCCCC1=NC=C(\C=C(/CC2=CC=CS2)C(O)=O)N1CC1=CC=C(C=C1)C(O)=O	4-({2-butyl-5-[(1E)-2-carboxy-2-(thiophen-2-ylmethyl)eth-1-en-1-yl]-1H-imidazol-1-yl}methyl)benzoic acid; methanesulfonic acid	Eprosartan Mesylate	520.62	2-B06	2	FDA Library II	144143-96-4	BML-DL209	10 mM	1997	Antihypertensive	Eprosartan blocks the vasoconstrictor and aldosterone-secreting effects of angiotensin II by selectively blocking the binding of angiotensin II to the AT1 receptor found in many tissues (e.g., vascular smooth muscle, adrenal gland). There is also an AT2 receptor found in many tissues but it is not known to be associated with cardiovascular homeostasis. Eprosartan does not exhibit any partial agon…	Eprosartan mesylate was well tolerated and most adverse events were of mild severity and do not require discontinuation of therapy.	DMSO	2843
	CCN(CC)C(=O)C(=C\C1=CC(=C(O)C(O)=C1)[N+]([O-])=O)\C#N	(2E)-2-cyano-3-(3,4-dihydroxy-5-nitrophenyl)-N,N-diethylprop-2-enamide	Entacapone	305.29	2-B07	2	FDA Library II	130929-57-6	BML-DL217	10 mM	1999	Antiparkinsonian	Catechol-O-methyl transferase (COMT) inhibitor	The most frequent undesirable effects caused by entacapone relate to the increased effects of L-DOPA, such as involuntary movements (dyskinesias). Other common side effects are gastrointestinal problems, including nausea and abdominal pains. Diarrhea is a frequently reported. Entacapone may cause urine to turn reddish-brown. This is a harmless side effect and is not a cause for concern. In studie…	DMSO	2843
	OS([O-])(=O)=O.C[C@@H](O)[C@H](NC(=O)[C@@H](C)[C@H](O)[C@@H](C)NC(=O)[C@@H](NC(=O)C1=NC(=NC(N)=C1C)[C@H](CC(N)=O)NC[C@H](N)C(N)=O)[C@@H](OC1OC(CO)C(O)C(O)C1OC1OC(CO)C(O)C(OC(N)=O)C1O)C1=CNC=N1)C(=O)NCCC1=NC(=CS1)C1=NC(=CS1)C(=O)NCCC[S+](C)C	(3-{[2-(2-{2-[(2S,3R)-2-[(2S,3S,4R)-4-[(2S,3R)-2-({6-amino-2-[(1S)-1-{[(2S)-2-amino-2-carbamoylethyl]amino}-2-carbamoylethyl]-5-methylpyrimidin-4-yl}formamido)-3-[(3-{[4-(carbamoyloxy)-3,5-dihydroxy-6-(hydroxymethyl)oxan-2-yl]oxy}-4,5-dihydroxy-6-(hydroxymethyl)oxan-2-yl)oxy]-3-(1H-imidazol-4-yl)propanamido]-3-hydroxy-2-methylpentanamido]-3-hydroxybutanamido]ethyl}-1,3-thiazol-4-yl)-1,3-thiazol-4…	Bleomycin Sulfate	1512.62	2-B08	2	FDA Library II	9041-93-4	BML-AP302	10 mM	1973	Antineoplastic	Although the exact mechanism of action of bleomycin is unknown, available evidence would seem to indicate that the main mode of action is the inhibition of DNA synthesis with some evidence of lesser inhibition of RNA and protein synthesis. DNA cleavage by bleomycin depends on oxygen and metal ions, at least in vitro. It is believed that bleomycin chelates metal ions (primarily iron) producing a p…	The most serious complication of bleomycin is pulmonary fibrosis and impaired lung function. It has been suggested that bleomycin induces sensitivity to oxygen toxicity and recent studies support the role of the proinflammatory cytokines IL-18 and IL-1beta in the mechanism of bleomycin-induced lung injury. Other side effects include fever, rash, dermatographism, hyperpigmentation, alopecia and Ra…	DMSO	2843
	Cl.NC(=N)NC(=O)CC1=C(Cl)C=CC=C1Cl	N-carbamimidoyl-2-(2,6-dichlorophenyl)acetamide hydrochloride	Guanfacine·HCl	282.55	2-B09	2	FDA Library II	29110-48-3	BML-AR102	10 mM	1986	Antihypertensive	α2 noradrenergic receptor agonist	Unknown	DMSO	2843
	Cl.ClC1=C(NC2=NCCN2)C2=NSN=C2C=C1	5-chloro-N-(4,5-dihydro-1H-imidazol-2-yl)-2,1,3-benzothiadiazol-4-amine hydrochloride	Tizanidine·HCl	290.2	2-B10	2	FDA Library II	64461-82-1	BML-AR103	10 mM	1996	Muscle relaxant	Centrally acting α2 adrenergic agonist.	Unknown	DMSO	2843
	COC1=C(OCCNCC(O)COC2=CC=CC3=C2C2=C(N3)C=CC=C2)C=CC=C1	[3-(9H-carbazol-4-yloxy)-2-hydroxypropyl][2-(2-methoxyphenoxy)ethyl]amine	Carvedilol	406.5	2-B11	2	FDA Library II	72956-09-3	BML-AR112	10 mM	1995	Antihypertensive, Congestive heart failure treatment	A non-selective β-adrenergic blocker with α1 blocking activity.	Unknown	DMSO	2843
	CCOC(=O)C1=C2CN(C)C(=O)C3=C(C=CC(F)=C3)N2C=N1	ethyl 12-fluoro-8-methyl-9-oxo-2,4,8-triazatricyclo[8.4.0.0²,⁶]tetradeca-1(10),3,5,11,13-pentaene-5-carboxylate	Flumazenil	303.29	2-C02	2	FDA Library II	78755-81-4	BML-B100	10 mM	1991	Benzodiazepine antagonist	Competitive inhibitor of benzodiazepine recognition site on the GABA / benzodiazepine receptor complex.	Flumazenil has been associated with seizures in patients with severe hepatic insufficiency and patients who were taking benzodiazepines for seizure control. Nervous system side effects have included seizures, agitation, anxiety, nervousness, dry mouth, tremor, palpitations, insomnia, dyspnea, hyperventilation, dizziness, vertigo, ataxia, confusion, somnolence, resedation (as flumazenil's effects …	DMSO	2843
	COC1=CC2=C(C=C1OCCCN1CCOCC1)C(NC1=CC(Cl)=C(F)C=C1)=NC=N2	N-(3-chloro-4-fluorophenyl)-7-methoxy-6-[3-(morpholin-4-yl)propoxy]quinazolin-4-amine	Gefitinib	446.9	2-C03	2	FDA Library II	184475-35-2	BML-DL269	10 mM	2003	Antineoplastic	Selective inhibitor of epidermal growth factor receptor's (EGFR) tyrosine kinase domain. Inhibits EGFR tyrosine kinase by binding to the adenosine triphosphate (ATP)-binding site of the enzyme.	Acne is reported very commonly. Other common adverse effects (≥1% of patients) include: diarrhoea, nausea, vomiting, anorexia, stomatitis, dehydration, skin reactions, paronychia, asymptomatic elevations of liver enzymes, asthenia, conjunctivitis, blepharitis. Infrequent adverse effects (0.1–1% of patients) include: interstitial lung disease, corneal erosion, aberrant eyelash and hair growth. The…	DMSO	2843
	CS(O)(=O)=O.CN1CCN(CC2=CC=C(C=C2)C(=O)NC2=CC(NC3=NC(=CC=N3)C3=CN=CC=C3)=C(C)C=C2)CC1	N-(4-methyl-3-{[4-(pyridin-3-yl)pyrimidin-2-yl]amino}phenyl)-4-[(4-methylpiperazin-1-yl)methyl]benzamide; methanesulfonic acid	Imatinib Mesylate	589.7	2-C04	2	FDA Library II	220127-57-1	ALX-270-492	10 mM	2001	Antineoplastic	Imatinib mesylate is a protein-tyrosine kinase inhibitor. It inhibits the constitutive abnormal tyrosine which is created by the Philadelphia chromosome abnormality in chronic myeloid leukemia (Bcr-Abl tyrosine kinase). It induces apoptosis in Philadelphia chromosome positive chronic myeloid leukemia cells, as well as Bcl-Abl positive cells lines.	Unknown	DMSO	2843
	Cl.[H][C@@]1(C[C@@](O)(CC2=C(O)C3=C(C(O)=C12)C(=O)C1=C(C=CC=C1)C3=O)C(C)=O)O[C@H]1C[C@H](N)[C@H](O)[C@H](C)O1	(7S,9S)-9-acetyl-7-{[(2R,4S,5S,6S)-4-amino-5-hydroxy-6-methyloxan-2-yl]oxy}-6,9,11-trihydroxy-5,7,8,9,10,12-hexahydrotetracene-5,12-dione hydrochloride	Idarubicin·HCl	533.95	2-C05	2	FDA Library II	57852-57-0	ALX-380-260	10 mM	1990	Antineoplastic, Antibiotic	Idarubicin intercalates between DNA base pairs. Idarubicin also inhibits topoisomerase II by stabilizing the the DNA-topoisomerase II complex and inhibiting topoisomerase II catalyzed religation.	Unknown	DMSO	2843
	[Na+].CC(C)(O)C1=CC=CC=C1CC[C@@H](SCC1(CC([O-])=O)CC1)C1=CC=CC(\C=C\C2=NC3=C(C=CC(Cl)=C3)C=C2)=C1	sodium 2-[1-({[(1R)-1-{3-[(E)-2-(7-chloroquinolin-2-yl)ethenyl]phenyl}-3-[2-(2-hydroxypropan-2-yl)phenyl]propyl]sulfanyl}methyl)cyclopropyl]acetate	Montelukast·Na	608.2	2-C06	2	FDA Library II	151767-02-1	BML-DL273	10 mM	1998	Anti-Asthmatic, Antiarrhythmic	Montelukast is a leukotriene receptor antagonist specific to the CysLT1 receptor. It is used to treat asthma and seasonal allergies.	Unknown	DMSO	2843
	[H][C@@]12CCC(=O)[C@@]1(C)CC[C@@]1([H])[C@@]2([H])CC(=C)C2=CC(=O)C=C[C@]12C	(1S,2R,10R,11S,15S)-2,15-dimethyl-8-methylidenetetracyclo[8.7.0.0²,⁷.0¹¹,¹⁵]heptadeca-3,6-diene-5,14-dione	Exemestane	296.4	2-C07	2	FDA Library II	107868-30-4	BML-DL573	10 mM	1999	Antineoplastic	iirreversible steroidal aromatase inhibitor used in the adjuvant treatment of hormonally-responsive breast cancer in postmenopausal women.	Cardiovascular: Chest pain; hypertension; peripheral edema. CNS: Fatigue; depression; insomnia; anxiety; headache; dizziness. Dermatologic: Rash; increased sweating; androgenic effects reported including hypertrichosis, hair loss, and acne. Endocrine: Hot flushes; weight gain. Hematologic: Lymphopenia. Musculoskeletal Musculoskeletal pain; arthralgia.	DMSO	2843
	[H][C@]1(\C=C\[C@@H](O)CCCCC)[C@H](O)CC(=O)[C@]1([H])C\C=C/CCCC(O)=O	(5Z)-7-[(1R,2R,3R)-3-hydroxy-2-[(1E,3S)-3-hydroxyoct-1-en-1-yl]-5-oxocyclopentyl]hept-5-enoic acid	Dinoprostone	352.5	2-C08	2	FDA Library II	363-24-6	BML-PG007	10 mM	1977	Muscle relaxant (used in labor), bone resorption stimulant	Dinoprostone administered intravaginally stimulates the myometrium of the gravid uterus to contract in a manner that is similar to the contractions seen in the term uterus during labor, resulting in the evacuation of the products of conception from the uterus. It is believed that dinoprostone exerts its uterine effects via direct myometrial stimulation, but the exact mechanism of action is unkown…	Possible side effects: Hypotension, Abnormally strong or frequent uterine contractions, Severe uterine pain, Abnormal, excessive, or persistent vaginal bleeding, Persistent fever, nausea, vomiting, abdominal (stomach) pain, or diarrhea, Chest pain or pressure, arrhythmias, Allergic reactions.	DMSO	2843
	Cl.CN(C)C(=N)NC(N)=N	1-carbamimidamido-N,N-dimethylmethanimidamide hydrochloride	Metformin·HCl	165.62	2-C09	2	FDA Library II	1115-70-4	ALX-270-432	10 mM	1995	Antidiabetic	Metformin improves insulin sensitivity, and decreases blood glucose levels by inhibiting hepatic glucose synthesis.	Unknown	DMSO	2843
	ClC1=C(Cl)C2=C(C=C1)N=C1NC(=O)CN1C2	6,7-dichloro-1H,2H,3H,5H-imidazolidino[2,1-b]quinazolin-2-one	Anagrelide	256.1	2-C10	2	FDA Library II	68475-42-3	BML-DL277	10 mM		Used in treating thrombocytosis	Anagrelide inhibits cyclic AMP phosphodieterase III (PDEIII) which can inhibit platelet aggregation. The mechanism is not fully understood and is still under investigation.	Can cause patients to be fatigue , hairloss and dizziness	DMSO	2843
	CN(CCOC1=CC=C(NS(C)(=O)=O)C=C1)CCC1=CC=C(NS(C)(=O)=O)C=C1	N-[4-(2-{[2-(4-methanesulfonamidophenoxy)ethyl](methyl)amino}ethyl)phenyl]methanesulfonamide	Dofetilide	441.56	2-C11	2	FDA Library II	115256-11-6	BML-DL278	10 mM	1999	Antiarrhythmic	The mechanism of action of Dofetilide is a blockade of the cardiac ion channel carrying the rapid component of the delayed rectifier potassium current, IKr. This inhibition of potassium channels results in a prolongation of action potential duration and the effective refractory period of accessory pathways (both anterograde and retrograde conduction in the accessory pathway).	Torsades de pointes is the most serious side effect of dofetilide therapy. The incidence of torsades de pointes is dose-related, and is 0.3-10.5%. The risk appears to be dose-dependent, with an increased incidence of torsades de pointes associated with higher doses of dofetilide administered.	DMSO	2843
	COCCOC1=CC2=C(C=C1OCCOC)C(NC1=CC(=CC=C1)C#C)=NC=N2	N-(3-ethynylphenyl)-6,7-bis(2-methoxyethoxy)quinazolin-4-amine	Erlotinib	393.44	2-D02	2	FDA Library II	183321-74-6	BML-DL279	10 mM		Can be used in traeting several types of non-small cell cancer (eg. Lung)	Targets epidermal growth factor receptor (EGFR) tyrosine kinase, which is highly expressed and occasionally mutated in various forms of cancer. Binds in a reversible fashion to the adenosine triphosphate (ATP) binding site of the receptor.	Rash occurs in the majority of patients; Diarrhea; Loss of appetite; Fatigue; Rarely: Interstitial pneumonitis; It has also been suggested that erlotinib can cause hearing loss. Partial hair loss. Rare side effect: In spring 2009, the US Food and Drug Administration issued a warning on erlotinib. The FDA reported serious gastrointestinal tract, skin, and ocular disorders in patients taking the dr…	DMSO	2843
	Cl.NC1=C2CCCCC2=NC2=CC=CC=C12	1,2,3,4-tetrahydroacridin-9-amine hydrochloride	Tacrine·HCl	234.73	2-D03	2	FDA Library II	1684-40-8	BML-C110	10 mM	1993	Alzheimer's disease treatment	Parasympathomimetic and a centrally acting cholinesterase inhibitor as well as histamine N-methyltransferase inhibitor.	The use of tacrine is limited by poor oral bioavailability, the necessity for four-times daily dosing, and considerable adverse drug reactions (including nausea, diarrhea, urinary incontinence and hepatotoxicity) such that few patients could tolerate therapeutic doses. Newer cholinesterase inhibitors, such as donepezil, are now preferred over tacrine.	DMSO	2843
	Br.[H][C@]12C[C@@H](O)C=C[C@]11CCN(C)CC3=C1C(O2)=C(OC)C=C3	(1S,12S,14R)-9-methoxy-4-methyl-11-oxa-4-azatetracyclo[8.6.1.0¹,¹².0⁶,¹⁷]heptadeca-6(17),7,9,15-tetraen-14-ol hydrobromide	Galantamine·HBr	368.3	2-D04	2	FDA Library II	1953-04-4	ALX-550-336	10 mM		Alzheimer's disease treatment	Galantamine is a competitive and reversible cholinesterase inhibitor. It reduces the action of AChE and therefore tends to increase the concentration of acetylcholine in the brain. It is hypothesized that this action might relieve some of the symptoms of Alzheimer's. It is also an allosteric ligand at nicotinic acetylcholine receptors.	Galantamine's side effect profile was very similar to that of other cholinesterase inhibitors, with gastrointestinal symptoms being the most notable and most commonly observed. In practice, some other cholinesterase inhibitors might be better tolerated; however, a careful and gradual titration over more than three months may lead to equivalent long-term tolerability.	DMSO	2843
	O.O.Cl.NC(=N)NC(=O)C1=C(N)N=C(N)C(Cl)=N1	3,5-diamino-N-carbamimidoyl-6-chloropyrazine-2-carboxamide dihydrate hydrochloride	Amiloride·HCl·2H2O	302.119	2-D05	2	FDA Library II	17440-83-4	BML-CA200	10 mM	1981	Diuretic	Sodium channel blocker	Unknown	DMSO	2843
	CCOC(=O)C1=C(COCCN)NC(C)=C(C1C1=CC=CC=C1Cl)C(=O)OC	3-ethyl 5-methyl 2-[(2-aminoethoxy)methyl]-4-(2-chlorophenyl)-6-methyl-1,4-dihydropyridine-3,5-dicarboxylate	Amlodipine	408.88	2-D06	2	FDA Library II	88150-42-9	BML-CA202	10 mM		Antihypertensive agent and in treating angina pectoris	Amlodipine decreases arterial smooth muscle contractility and subsequent vasoconstriction by inhibiting the influx of calcium ions through L-type calcium channels. Calcium ions entering the cell through these channels bind to calmodulin. Calcium-bound calmodulin then binds to and activates myosin light chain kinase (MLCK). Activated MLCK catalyzes the phosphorylation of the regulatory light chain…	Adverse side effects include: Very often: peripheral edema in 8.3% of users, fatigue in 4.5% of users,; Often: dizziness; palpitations; muscle-, stomach- or headache; dyspepsia; nausea - in 1 in 100 users; Sometimes: blood disorders, development of breasts in men (gynecomastia), impotence, depression, insomnia, tachycardia, gingival enlargement - in 1 in 1,000 users, Rarely: erratic behavior, hep…	DMSO	2843
	Cl.COC1=CC=C(C=C1)[C@@H]1SC2=C(C=CC=C2)N(CCN(C)C)C(=O)[C@@H]1OC(C)=O	(2S,3S)-5-[2-(dimethylamino)ethyl]-2-(4-methoxyphenyl)-4-oxo-2,3,4,5-tetrahydro-1,5-benzothiazepin-3-yl acetate hydrochloride	Diltiazem·HCl	451	2-D07	2	FDA Library II	33286-22-5	ALX-550-214	10 mM	1982	Antihypertensive, Vasodilator, Cardiovascular Agent (antianginal), Antiarrhythmic	Possibly by deforming the channel, inhibiting ion-control gating mechanisms, and/or interfering with the release of calcium from the sarcoplasmic reticulum, diltiazem, like verapamil, inhibits the influx of extracellular calcium across both the myocardial and vascular smooth muscle cell membranes. The resultant inhibition of the contractile processes of the myocardial smooth muscle cells leads to…	A reflex sympathetic response, caused by the peripheral dilation of vessels and the resulting drop in BP, works to counteract the negative inotropic, chronotropic and dromotropic effects of diltiazem. Undesirable effects include hypotension, bradycardia, dizziness, and flushing.	DMSO	2843
	COC(=O)C1=C(C)NC(C)=C(C1C1=CC=CC=C1[N+]([O-])=O)C(=O)OC	3,5-dimethyl 2,6-dimethyl-4-(2-nitrophenyl)-1,4-dihydropyridine-3,5-dicarboxylate	Nifedipine	346.3	2-D08	2	FDA Library II	21829-25-4	ALX-550-091	10 mM	1981	Antihypertensive, Vasodilator, Tocolytic	Nifedipine decreases arterial smooth muscle contractility and subsequent vasoconstriction by inhibiting the influx of calcium ions through L-type calcium channels. Calcium ions entering the cell through these channels bind to calmodulin. Calcium-bound calmodulin then binds to and activates myosin light chain kinase (MLCK). Activated MLCK catalyzes the phosphorylation of the regulatory light chain…	Nifedipine rapidly lowers blood pressure, and patients are commonly warned they may feel dizzy or faint after taking the first few doses. Tachycardia (fast heart rate) may occur as a reaction.	DMSO	2843
	COCCOC(=O)C1=C(C)NC(C)=C(C1C1=CC(=CC=C1)[N+]([O-])=O)C(=O)OC(C)C	3-(2-methoxyethyl) 5-propan-2-yl 2,6-dimethyl-4-(3-nitrophenyl)-1,4-dihydropyridine-3,5-dicarboxylate	Nimodipine	418.4	2-D09	2	FDA Library II	66085-59-4	ALX-550-277	10 mM	1988	Antihypertensive, Vasodilator	Nimodipine blocks intracellular influx of calcium through voltage-dependent and receptor-operated slow calcium channels across the membranes of myocardial, vascular smooth muscle, and neuronal cells. Nimodipine binds specifically to L-type voltage-gated calcium channels. The inhibition of calcium ion transfer results in the inhibition of vascular smooth muscle contraction. Evidence suggests that …	For the high dosage of the drug less than 1% of the patients experienced adverse conditions including itching, gastrointestinal hemorrhage, thrombocytopenia, neurological deterioration, vomiting, diaphoresis, congestive heart failure, hyponatremia, decreasing platelet count, disseminated intravascular coagulation, deep vein thrombosis.	DMSO	2843
	Cl.COC1=C(OC)C=C(CCN(C)CCCC(C#N)(C(C)C)C2=CC(OC)=C(OC)C=C2)C=C1	2-(3,4-dimethoxyphenyl)-5-{[2-(3,4-dimethoxyphenyl)ethyl](methyl)amino}-2-(propan-2-yl)pentanenitrile hydrochloride	Verapamil·HCl	491.1	2-D10	2	FDA Library II	152-11-4	ALX-550-306	10 mM	1981	Antihypertensive, Antiangina, Antiarrhythmia, and most recently, cluster headaches treatment	L-Type Calcium Channel Blocker	Unknown	DMSO	2843
	NCC1(CC(O)=O)CCCCC1	2-[1-(aminomethyl)cyclohexyl]acetic acid	Gabapentin	171.2	2-D11	2	FDA Library II	60142-96-3	BML-CA234	10 mM	1993	Anticonvulsant, Anti-anxiety Agent, Antiparkinson Agent, Analgesic	Gabapentin interacts with cortical neurons at auxillary subunits of voltage-sensitive calcium channels. Gabapentin increases the synaptic concentration of GABA, enhances GABA responses at non-synaptic sites in neuronal tissues, and reduces the release of mono-amine neurotransmitters. One of the mechanisms implicated in this effect of gabapentin is the reduction of the axon excitability measured a…	Gabapentin's most common side effects in adult patients include dizziness, fatigue, weight gain, drowsiness, and peripheral edema (swelling of extremities). Also, children 3–12 years of age were observed to be susceptible to mild-to-moderate mood swings, hostility, concentration problems, and hyperactivity. Although rare, there are several cases of hepatotoxicity reported in the literature. An in…	DMSO	2843
	CCOC(=O)C1=C(C)NC(C)=C(C1C1=CC=CC(Cl)=C1Cl)C(=O)OC	3-ethyl 5-methyl 4-(2,3-dichlorophenyl)-2,6-dimethyl-1,4-dihydropyridine-3,5-dicarboxylate	Felodipine	384.3	2-E02	2	FDA Library II	72509-76-3	BML-CA236	10 mM	1991	Antihypertensive	Calcium channel blocker	Contraindicated with allergy to felodipine or other calcium channel blockers, sick sinus syndrome, heart block (second and third degree), lactation. Use cautiously with pregnancy, impaired hepatic function.	DMSO	2843
	Cl.CC(COC1=CC=CC=C1)N(CCCl)CC1=CC=CC=C1	benzyl(2-chloroethyl)(1-phenoxypropan-2-yl)amine hydrochloride	Phenoxybenzamine·HCl	340.3	2-E03	2	FDA Library II	63-92-3	ALX-430-039	10 mM	1953	Antihypertensive, Vasodilator	Phenoxybenzamine produces its therapeutic actions by blocking alpha receptors, leading to a muscle relaxation and a widening of the blood vessels. This widening of the blood vessels results in a lowering of blood pressure. Phenoxybenzamine forms a permanent covalent bond with adrenergic receptors. Based on known information about the structures of these receptors, it likely involves attack by the…	Cardiovascular side effects include postural hypotension and tachycardia. Genitourinary side effects include inhibition of ejaculation. This symptom is indicative of adrenergic blockade and varies according to the degree of blockade. Respiratory side effects include nasal congestion. This symptom is indicative of adrenergic blockade and varies according to the degree of blockade. Ocular side effe…	DMSO	2843
	Cl.Cl.CN1CCN(CCCN2C3=CC(=CC=C3SC3=C2C=CC=C3)C(F)(F)F)CC1	10-[3-(4-methylpiperazin-1-yl)propyl]-2-(trifluoromethyl)-10H-phenothiazine dihydrochloride	Trifluoperazine· HCl	480.417	2-E04	2	FDA Library II	440-17-5	ALX-550-310	10 mM	1959	Antipsychotic, Antiemetics	Trifluoperazine blocks postsynaptic mesolimbic dopaminergic D1 and D2 receptors in the brain; depresses the release of hypothalamic and hypophyseal hormones and is believed to depress the reticular activating system thus affecting basal metabolism, body temperature, wakefulness, vasomotor tone, and emesis.	A 2004 meta-analysis of the studies on trifluoperazine found that it is more likely than placebo to cause extrapyramidal side effects such as akathisia, dystonia, and Parkinsonism. It is also more likely to cause somnolence and anticholinergic side effects such as blurred vision and xerostomia (dry mouth). All phenothiazines can cause the rare and sometimes fatal neuroleptic malignant syndrome. T…	DMSO	2843
	CC(C)OC(=O)CCC\C=C/C[C@H]1[C@@H](O)C[C@@H](O)[C@@H]1CC[C@@H](O)CCC1=CC=CC=C1	propan-2-yl (5Z)-7-[(1R,2R,3R,5S)-3,5-dihydroxy-2-[(3R)-3-hydroxy-5-phenylpentyl]cyclopentyl]hept-5-enoate	Latanoprost	432.59	2-E05	2	FDA Library II	130209-82-4	BML-DL281	10 mM	1996	Antiglaucoma, Antihypertensive, Neuroprotective	Latanoprost is a prostaglandin F2a analogue. Specifically, Latanoprost is a prostanoid selective FP receptor agonist that is believed to reduce the intraocular pressure (IOP) by increasing the outflow of aqueous humor. Studies in animals and man suggest that the main mechanism of action is increased uveoscleral outflow. Elevated IOP represents a major risk factor for glaucomatous field loss. The …	May cause reddening of the eyes (hyperemia), blurred vision; eye discomfort; permanent darkening of the iris to brown (heterochromia); temporary burning sensation during use. Rarely, the drug may induce herpes simplex keratitis.	DMSO	2843
	COC1=CC2=NC(=NC(N)=C2C=C1OC)N(C)CCCNC(=O)C1CCCO1	N-{3-[(4-amino-6,7-dimethoxyquinazolin-2-yl)(methyl)amino]propyl}oxolane-2-carboxamide	Alfuzosin	389.45	2-E06	2	FDA Library II	81403-80-7	BML-DL574	10 mM	2003	Used in treating benign prostatic hyperplasia (BPH). It works by relaxing the muscles	Alfuzosin is a non-subtype specific alpha(1)-adrenergic blocking agent that exhibits selectivity for alpha(1)-adrenergic receptors in the lower urinary tract. Inhibition of these adrenoreceptors leads to the relaxation of smooth muscle in the bladder neck and prostate, resulting in the improvement in urine flow and a reduction in symptoms in benign prostate hyperplasia. Alfuzosin also inhibits th…	The most common side effects are dizziness (due to postural hypotension), upper respiratory tract infection, headache, and fatigue.	DMSO	2843
	CS(O)(=O)=O.[H][C@@]12CCCN1C(=O)[C@H](CC(C)C)N1C(=O)[C@](NC(=O)[C@H]3CN(C)C4CC5=C(Br)NC6=C5C(=CC=C6)C4=C3)(O[C@@]21O)C(C)C	(4R)-10-bromo-N-[(1S,2S,4R,7S)-2-hydroxy-7-(2-methylpropyl)-5,8-dioxo-4-(propan-2-yl)-3-oxa-6,9-diazatricyclo[7.3.0.0²,⁶]dodecan-4-yl]-6-methyl-6,11-diazatetracyclo[7.6.1.0²,⁷.0¹²,¹⁶]hexadeca-1(15),2,9,12(16),13-pentaene-4-carboxamide; methanesulfonic acid	Bromocriptine Mesylate	750.7	2-E07	2	FDA Library II	22260-51-1	BML-D102	10 mM	1982	Antiparkinson, Antidyskinetic	Bromocriptine stimulates centrally-located dopaminergic receptors resulting in a number of pharmacologic effects. The dopamine D2 receptor is a 7-transmembrane G-protein coupled receptor associated with Gi proteins. Stimulation of dopamine D2 receptor causes inhibition of adenylyl cyclase, which decreases intracellular cAMP concentrations and blocks IP3-dependent release of Ca2+ from intracellula…	Most frequent side effects are nausea, orthostatic hypotension, headaches and vomiting through stimulation of the brainstem vomiting centre. Bromocriptine can cause worsening of liver problems. Vasospasms with serious consequences such as myocardial infarction and stroke have been reported in connection with the puerperium, appears to be extremely rare event. Peripheral vasospasm (of the fingers …	DMSO	2843
	CN1CCN(CC1)C1=NC2=C(NC3=C1C=CC=C3)C=CC(Cl)=C2	6-chloro-10-(4-methylpiperazin-1-yl)-2,9-diazatricyclo[9.4.0.0³,⁸]pentadeca-1(11),3(8),4,6,9,12,14-heptaene	Clozapine	326.8	2-E08	2	FDA Library II	5786-21-0	BML-D107	10 mM	1989	Antipsychotic	Clozapine is a serotonin antagonist, with strong binding to 5-HT 2A/2C receptor subtype. It also displays strong affinity to several dopaminergic receptors, but shows only weak antagonism at the dopamine D2 receptor, a receptor commonly thought to modulate neuroleptic activity. Agranulocytosis is a major adverse effect associated with administration of this agent.	The use of clozapine is associated with side effects, many of which are minor, though some are serious and potentially fatal: the more common include extreme constipation, bed-wetting, night-time drooling, muscle stiffness, sedation, tremors, orthostasis, hyperglycemia, and weight gain. The risks of extrapyramidal symptoms such as tardive dyskinesia are much less with clozapine when compared to t…	DMSO	2843
	COC1=CC(C)=C(\C=C\C(\C)=C\C=C\C(\C)=C\C(O)=O)C(C)=C1C	(2E,4E,6E,8E)-9-(4-methoxy-2,3,6-trimethylphenyl)-3,7-dimethylnona-2,4,6,8-tetraenoic acid	Acitretin	326.43	2-E09	2	FDA Library II	55079-83-9	BML-DL575	10 mM	1996	Dermatologic	Keratolytic	Because acitretin can be reverse metabolised into etretinate which has a long half-life, women must avoid becoming pregnant for at least 3 years. Therefore, acitretin is generally not recommended for women of child bearing age with a risk of becoming pregnant. If a patient has received the medication, he/she is advised against giving blood for at least 3 years due to the risk of birth defects.	DMSO	2843
	[H][C@@]12CC[C@H]([C@H](C)CCCC(C)(C)O)[C@@]1(C)CCC\C2=C/C=C1/C[C@@H](O)C[C@H](O)C1=C	(1R,3S,5Z)-5-{2-[(1R,3aS,4E,7aR)-1-[(2R)-6-hydroxy-6-methylheptan-2-yl]-7a-methyl-octahydro-1H-inden-4-ylidene]ethylidene}-4-methylidenecyclohexane-1,3-diol	Calcitriol	416.6	2-E10	2	FDA Library II	32222-06-3	BML-DM200	10 mM	1978	Antihypocalcemic Agent, Antihypoparathyroid Agent, Vitamin (Vitamin D), Bone Density Conservation Agent	Calcitriol binds to the cellular vitamin D receptor (VDR). Vitamin D receptors belong to the superfamily of steroid-hormone zinc-finger receptors. VDRs selectively bind 1,25-(OH)2-D3 and retinoic acid X receptor (RXR) to form a heterodimeric complex that interacts with specific DNA sequences known as vitamin D-responsive elements. VDRs are ligand-activated transcription factors. The receptors act…	The main adverse drug reaction associated with calcitriol therapy is hypercalcaemia – early symptoms include: nausea, vomiting, constipation, anorexia, apathy, headache, thirst, sweating, and/or polyuria. Compared to other vitamin D compounds in clinical use (cholecalciferol, ergocalciferol), calcitriol has a higher risk of inducing hypercalcaemia.	DMSO	2843
	CC(=O)N1CCN(CC1)C1=CC=C(OC[C@H]2CO[C@@](CN3C=CN=C3)(O2)C2=CC=C(Cl)C=C2Cl)C=C1	1-[4-(4-{[(2R,4S)-2-(2,4-dichlorophenyl)-2-(1H-imidazol-1-ylmethyl)-1,3-dioxolan-4-yl]methoxy}phenyl)piperazin-1-yl]ethan-1-one	Ketoconazole	531.4	2-E11	2	FDA Library II	65277-42-1	BML-EI107	10 mM	1981	Antifungal	Ketoconazole interacts with 14-α demethylase, a cytochrome P-450 enzyme necessary for the conversion of lanosterol to ergosterol. This results in inhibition of ergosterol synthesis and increased fungal cellular permeability. Other mechanisms may involve the inhibition of endogenous respiration, interaction with membrane phospholipids, inhibition of yeast transformation to mycelial forms, inhibiti…	The side effects of ketoconazole are sometimes used to treat non-fungal problems. The decrease in testosterone caused by the drug makes it useful for treating prostate cancer and for preventing post-operative erections following penile surgery. Another use is the suppression of glucocorticoid synthesis, where it is used in the treatment of Cushing's syndrome. Ketoconazole is also used in combinat…	DMSO	2843
	[Na+].[Na+].OC(COC1=CC=CC2=C1C(=O)C=C(O2)C([O-])=O)COC1=CC=CC2=C1C(=O)C=C(O2)C([O-])=O	disodium 5-{3-[(2-carboxylato-4-oxo-4H-chromen-5-yl)oxy]-2-hydroxypropoxy}-4-oxo-4H-chromene-2-carboxylate	Cromolyn·Na (Disodium Cromoglycate)	512.3	2-F02	2	FDA Library II	15826-37-6	BML-EI121	10 mM	1982	Mast cell stabilizer, Antiallergy, Antiasthma	Cromoglicate inhibits degranulation of mast cells, subsequently preventing the release of histamine and slow-reacting substance of anaphylaxis (SRS-A), mediators of type I allergic reactions. Cromoglicate also may reduce the release of inflammatory leukotrienes. Cromoglicate may act by inhibiting calcium influx.	The most frequently reported adverse events were headache and diarrhea, each of which occurred in 4 of the 87 patients. Pruritus, nausea, and myalgia were each reported in 3 patients and abdominal pain, rash, and irritability in 2 patients each. One report of malaise was also recorded.	DMSO	2843
	COC1=C(O)C=CC(CNC(=O)CCCC\C=C\C(C)C)=C1	(6E)-N-[(4-hydroxy-3-methoxyphenyl)methyl]-8-methylnon-6-enamide	Capsaicin	305.4	2-F03	2	FDA Library II	404-86-4	BML-EI125	10 mM	1999	Analgesic	The burning and painful sensations associated with capsaicin result from its chemical interaction with sensory neurons. Capsaicin, as a member of the vanilloid family, binds to a receptor called the vanilloid receptor subtype 1 (VR1). First cloned in 1997, VR1 is an ion channel-type receptor. VR1, which can also be stimulated with heat and physical abrasion, permits cations to pass through the ce…	Capsaicin is a highly irritant material requiring proper protective goggles, respirators, and proper hazardous material handling procedures. Capsaicin takes effect upon skin contact (irritant, sensitizer), eye contact (irritant), ingestion, and inhalation (lung irritant, lung sensitizer). Severe over-exposure to pure capsaicin can result in death. Painful exposures to capsaicin-containing peppers…	DMSO	2843
	[H][C@@]12C[C@@H](C)[C@](O)(C(=O)CO)[C@@]1(C)C[C@H](O)[C@@]1(F)[C@@]2([H])CCC2=CC(=O)C=C[C@]12C	(1R,2S,10S,11S,13R,14R,15S,17S)-1-fluoro-14,17-dihydroxy-14-(2-hydroxyacetyl)-2,13,15-trimethyltetracyclo[8.7.0.0²,⁷.0¹¹,¹⁵]heptadeca-3,6-dien-5-one	Dexamethasone	392.5	2-F04	2	FDA Library II	50-02-2	BML-EI126	10 mM	1958	Anti-inflammatory, Hormonal, Antineoplastic	Dexamethasone is a glucocorticoid agonist. Unbound dexamethasone crosses cell membranes and binds with high affinity to specific cytoplasmic glucocorticoid receptors. This complex binds to DNA elements (glucocorticoid response elements) which results in a modification of transcription and, hence, protein synthesis in order to achieve inhibition of leukocyte infiltration at the site of inflammatio…	If dexamethasone is given orally or by injection (parenteral) over a period of more than a few days, side effects common to systemic glucocorticoids may occur. The short-time treatment for allergic reaction, shock, and diagnostic purposes usually does not cause serious side effects.	DMSO	2843
	OCCN(CCO)C1=NC(N2CCCCC2)=C2N=C(N=C(N3CCCCC3)C2=N1)N(CCO)CCO	2-({6-[bis(2-hydroxyethyl)amino]-4,8-bis(piperidin-1-yl)pyrimido[5,4-d][1,3]diazin-2-yl}(2-hydroxyethyl)amino)ethan-1-ol	Dipyridamole	504.6	2-F05	2	FDA Library II	58-32-2	BML-EI127	10 mM	1961	Vasodilator, Platelet aggregation Inhibitor	The drug acts as a thromboxane synthase inhibitor, lowering the levels of TXA2 and thus stops the effects of TXA2 (platelet aggregation, bronchioconstriction and vasoconstriction). It inhibits the cellular reuptake of adenosine into platelets, red blood cells and endothelial cells leading to increased extracellular concentrations of adenosine. It also inhibits the enzyme adenosine deaminase, whic…	Cardiovascular symptoms have been the most frequently reported adverse effects associated with dipyridamole, particularly when given intravenously. Ischemia and angina have been reported following oral administration. Intravenous administration has been associated with chest pain (20% to 25%), ST segment depression (8% to 20%), facial flushing (2%), and severe ischemia (2.5%). Atrial and ventricu…	DMSO	2843
	CCC(=C)C(=O)C1=C(Cl)C(Cl)=C(OCC(O)=O)C=C1	2-[2,3-dichloro-4-(2-methylidenebutanoyl)phenoxy]acetic acid	Ethacrynic Acid	303.1	2-F06	2	FDA Library II	58-54-8	BML-EI128	10 mM	1967	Diuretic	Inhibits sodium-potassium-chloride cotransport in the ascending loop of Henle; Potent inhibitor of glutathione S-transferase.	Etacrynic acid can cause low potassium levels, which may manifest as muscle cramps or weakness. It has also been known to cause reversible or permanent hearing loss (ototoxicity) and liver damage. On oral administration, it produces diarrhea; intestinal bleeding may occur at higher doses.	DMSO	2843
	COC1=CC2=C(C=C1)N(C(=O)C1=CC=C(Cl)C=C1)C(C)=C2CC(O)=O	2-[1-(4-chlorobenzoyl)-5-methoxy-2-methyl-1H-indol-3-yl]acetic acid	Indomethacin	357.8	2-F07	2	FDA Library II	53-86-1	ALX-270-086	10 mM	1965	Non-steroidal antiinflammatory, Analgesic, Antipyretic	Indomethacin is a prostaglandin G/H synthase (also known as cyclooxygenase or COX) inhibitor that acts on both prostaglandin G/H synthase 1 and 2 (COX-1 and -2). Prostaglandin G/H synthase catalyzes the conversion of arachidonic acid to a number of prostaglandins involved in fever, pain, swelling, inflammation, and platelet aggregation. Indomethacin antagonizes COX by binding to the upper portion…	Since indomethacin inhibits both COX-1 and COX-2, it inhibits the production of prostaglandins in the stomach and intestines, which maintain the mucous lining of the gastrointestinal tract. Indomethacin, therefore, like other non-selective COX inhibitors can cause peptic ulcers. These ulcers can result in serious bleeding and/or perforation requiring hospitalization of the patient. Other common g…	DMSO	2843
	COC1=CC2=CC=C(C=C2C=C1)[C@H](C)C(O)=O	(2S)-2-(6-methoxynaphthalen-2-yl)propanoic acid	Naproxen	230.3	2-F08	2	FDA Library II	22204-53-1	ALX-270-102	10 mM	1976	Analgesic, anti-inflammatory, antipyretic	The mechanism of action of naproxen is believed to be associated with the inhibition of cyclooxygenase activity. Naproxen works by inhibiting both the COX-1 and COX-2 enzymes.	COX-2 selective and non-selective NSAIDs have been linked to increases in the number of serious and potentially fatal cardiovascular events such as myocardial infarctions and stroke. A 2011 meta-analysis published in the British Medical Journal states that, of all NSAIDs evaluated, naproxen was associated with the smallest overall cardiovascular risks. The drug had roughly 50% of the associated r…	DMSO	2843
	CC(C)CC1=CC=C(C=C1)C(C)C(O)=O	2-[4-(2-methylpropyl)phenyl]propanoic acid	Ibuprofen	206.3	2-F09	2	FDA Library II	15687-27-1	BML-EI164	10 mM	1974	Nonsteroidal anti-inflammatory, Analgesic, Antipyretic	Ibuprofen is a non-selective inhibitor of cyclooxygenase (both the COX-1 and COX-2 enzymes are affected).	Common adverse effects include: nausea, dyspepsia, gastrointestinal ulceration/bleeding, raised liver enzymes, diarrhea, constipation, epistaxis, headache, dizziness, priapism, rash, salt and fluid retention, and hypertension. A study from 2010 has shown regular use of NSAIDs was associated with an increase in hearing loss. Infrequent adverse effects include: esophageal ulceration, heart failure,…	DMSO	2843
	CCCCNC1=C(OC2=CC=CC=C2)C(=CC(=C1)C(O)=O)S(N)(=O)=O	3-(butylamino)-4-phenoxy-5-sulfamoylbenzoic acid	Bumetanide	364.4	2-F10	2	FDA Library II	28395-03-1	BML-EI168	10 mM	1994	Diuretic	Bumetanide interferes with renal cAMP and/or inhibits the sodium-potassium ATPase pump. Bumetanide appears to block the active reabsorption of chloride and possibly sodium in the ascending loop of Henle, altering electrolyte transfer in the proximal tubule. This results in excretion of sodium, chloride, and water and, hence, diuresis. In the brain, bumetanide blocks the NKCC1 cation-chloride co-t…	On October 24, 2008, ESPN reported a number of NFL players were being suspended under the steroid policy as a result of taking bumetanide. The drug is often used for weight loss, but also to mask other drugs or steroids by helping to dilute the contents of the user's urine, yielding a lower concentration of filtered substances which may then go undetected. Bumetanide was an undisclosed active ing…	DMSO	2843
	OS(O)(=O)=O.OS(O)(=O)=O.OS(O)(=O)=O.NC[C@@H]1O[C@H](O[C@@H]2[C@@H](CO)O[C@@H](O[C@@H]3[C@@H](O)[C@H](N)C[C@H](N)[C@H]3O[C@H]3O[C@H](CN)[C@@H](O)[C@H](O)[C@H]3N)[C@@H]2O)[C@H](N)[C@@H](O)[C@@H]1O	(2S,3S,4R,5R,6R)-5-amino-2-(aminomethyl)-6-{[(2R,3S,4R,5S)-5-{[(1R,2R,3S,5R,6S)-3,5-diamino-2-{[(2R,3R,4R,5S,6R)-3-amino-6-(aminomethyl)-4,5-dihydroxyoxan-2-yl]oxy}-6-hydroxycyclohexyl]oxy}-4-hydroxy-2-(hydroxymethyl)oxolan-3-yl]oxy}oxane-3,4-diol; tris(sulfuric acid)	Neomycin Sulfate	908.9	2-F11	2	FDA Library II	1405-10-3	ALX-380-035	10 mM		Antibiotic	Neomycin irreversibly binds to specific 30S-subunit proteins and 16S rRNA. Specifically the drug binds to four nucleotides of 16S rRNA and a single amino acid of protein S12. This interferes with decoding site in the vicinity of nucleotide 1400 in 16S rRNA of 30S subunit. This region interacts with the wobble base in the anticodon of tRNA. This leads to interference with the initiation complex, m…	Prolonged administration could result in sufficient systemic drug levels to produce neurotoxicity, ototoxicity and/or nephrotoxicity. Nephrotoxicity occurs via drug accumulation in renal proximal tubular cells resulting in cellular damage. Neomycin is the most toxic aminoglycoside agent, which is thought to be due to its large number of cationic amino groups. Otoxocity occurs via drug accumulatio…	DMSO	2843
	CCP(CC)(CC)=[Au]S[C@@H]1O[C@H](COC(C)=O)[C@@H](OC(C)=O)[C@H](OC(C)=O)[C@H]1OC(C)=O	[(2R,3R,4S,5R,6S)-3,4,5-tris(acetyloxy)-6-{[(triethyl-λ⁵-phosphanylidene)aurio]sulfanyl}oxan-2-yl]methyl acetate	Auranofin	678.5	2-G02	2	FDA Library II	34031-32-8	BML-EI206	10 mM	1985	Antirheumatic	kappa b kinase and thioredoxin reductase inhibitor	Symptoms of overdose may include diarrhoea, vomiting, abdominal cramps, and symptoms of hypersensitivity (such as skin rash, hives, itching, and difficulty breathing).	DMSO	2843
	C[C@H](CS)C(=O)N1CCC[C@H]1C(O)=O	(2S)-1-[(2S)-2-methyl-3-sulfanylpropanoyl]pyrrolidine-2-carboxylic acid	Captopril	217.3	2-G03	2	FDA Library II	62571-86-2	ALX-270-212	10 mM	1981	Antihypertensive	An ACE inhibitor. It antagonizes the effect of the RAAS.	Adverse effects of captopril include cough due to increase in the plasma levels of bradykinin, angioedema, agranulocytosis, proteinuria, hyperkalemia, taste alteration, teratogenicity, postural hypotension, acute renal failure and leukopenia. Except for postural hypotension, which occurs due to short and fast mode of action of captopril, most of the side effects mentioned are common for all ACE i…	DMSO	2843
	C1[C@H](C1C2=CC=CC=C2)N.C1[C@H](C1C2=CC=CC=C2)N.OS(=O)(=O)O	(1R)-2-phenylcyclopropan-1-amine;sulfuric acid	Tranylcypromine Hemisulfate	364.5	2-G04	2	FDA Library II	13492-01-8	BML-EI217	10 mM	1961	Antidepressant and anxiolytic	Non-selective and irreversible inhibitor of the enzyme monoamine oxidase (MAO).	Unknown	DMSO	2843
	CN1C(C(=O)NC2=NC=CC=C2)=C(O)C2=C(C=CC=C2)S1(=O)=O	4-hydroxy-2-methyl-1,1-dioxo-N-(pyridin-2-yl)-2H-1λ⁶,2-benzothiazine-3-carboxamide	Piroxicam	331.3	2-G05	2	FDA Library II	36322-90-4	ALX-430-040	10 mM	1982	Non-steroidal anti-inflammatory agent	The antiinflammatory effect of Piroxicam may result from the reversible inhibition of cyclooxygenase, causing the peripheral inhibition of prostaglandin synthesis. The prostaglandins are produced by an enzyme called Cox-1. Piroxicam blocks the Cox-1 enzyme, resulting into the disruption of production of prostaglandins. Piroxicam also inhibits the migration of leukocytes into sites of inflammation…	Piroxicam use can result in gastrointestinal toxicity, tinnitus, dizziness, headache, rash, and pruritus. The most severe adverse reactions are peptic ulceration, gastrointestinal bleeding, and severe skin reactions including Stevens–Johnson syndrome and toxic epidermal necrolysis. Approximately 30% of all patients receiving daily doses of 20 mg of piroxicam experience side effects. Piroxicam may…	DMSO	2843
	Cl.[H][C@]12CN(C[C@@]1([H])NCCC2)C1=C(F)C=C2C(=O)C(=CN(C3CC3)C2=C1OC)C(O)=O	7-[(4aS,7aS)-octahydro-1H-pyrrolo[3,4-b]pyridin-6-yl]-1-cyclopropyl-6-fluoro-8-methoxy-4-oxo-1,4-dihydroquinoline-3-carboxylic acid hydrochloride	Moxifloxacin·HCl	437.89	2-G06	2	FDA Library II	186826-86-8	BML-DL577	10 mM	1999	Antibiotic	Moxifloxacin inhibits topoisomerase II (DNA gyrase) and topoisomerase IV. Topoisomerase II is essential to the replication, transcription and repair of bacterial DNA and topoisomerase IV is involved in the division of bacterial chromosomal DNA.	Unknown	DMSO	2843
	C[C@@](CC1=CC(O)=C(O)C=C1)(NN)C(O)=O	(2S)-3-(3,4-dihydroxyphenyl)-2-hydrazinyl-2-methylpropanoic acid	Carbidopa	226.2	2-G07	2	FDA Library II	28860-95-9	BML-EI265	10 mM	1975	Antiparkinson, Antidyskinetic agent	Peripheral inhibitor of aromatic L-amino acid decarboxylase. When administered with levodopa, it prevents conversion to dopamine, thereby increasing the amount of levodopa transferred to the CNS.	Unknown	DMSO	2843
	CC(C(O)=O)C1=CC=CC(=C1)C(=O)C1=CC=CC=C1	2-(3-benzoylphenyl)propanoic acid	Ketoprofen	254.28	2-G08	2	FDA Library II	22071-15-4	BML-EI288	10 mM	1986	Nonsteroidal anti-inflammatory, Analgesic, Antipyretic	The anti-inflammatory effects of ketoprofen are believed to be due to inhibition cylooxygenase-2 (COX-2), an enzyme involved in prostaglandin synthesis via the arachidonic acid pathway. This results in decreased levels of prostaglandins that mediate pain, fever and inflammation. Ketoprofen is a non-specific cyclooxygenase inhibitor and inhibition of COX-1 is thought to confer some of its side eff…	Symptoms of overdose include drowsiness, vomiting and abdominal pain. Side effects are usually mild and mainly involved the GI tract. Most common adverse GI effect is dyspepsia (11% of patients). May cause nausea, diarrhea, abdominal pain, constipation and flatulence in greater than 3% of patients.	DMSO	2843
	CN1C(C(=O)NC2=NC=C(C)S2)=C(O)C2=C(C=CC=C2)S1(=O)=O	4-hydroxy-2-methyl-N-(5-methyl-1,3-thiazol-2-yl)-1,1-dioxo-2H-1λ⁶,2-benzothiazine-3-carboxamide	Meloxicam	351.4	2-G09	2	FDA Library II	71125-38-7	BML-EI292	10 mM	2000	Nonsteroidal Anti-inflammatory, Analgesic, Antineoplastic	Meloxicam inhibits cyclooxygenase (COX), the enzyme responsible for converting arachidonic acid into prostaglandin H2—the first step in the synthesis of prostaglandins, which are mediators of inflammation. Meloxicam has been shown, especially at its low therapeutic dose, selectively to inhibit COX-2 over COX-1. Meloxicam concentrations in synovial fluid range from 40% to 50% of those in plasma. T…	Meloxicam use can result in gastrointestinal toxicity and bleeding, tinnitus, blinding headaches, rash, and very dark or black stool (a sign of intestinal bleeding). It has fewer gastrointestinal side effects than diclofenac, piroxicam, naproxen, and perhaps all other NSAIDs which are not COX-2 selective. Although meloxicam does inhibit thromboxane A, it does not appear to do so at levels that wo…	DMSO	2843
	Cl.CN(C\C=C\C#CC(C)(C)C)CC1=C2C=CC=CC2=CC=C1	[(2E)-6,6-dimethylhept-2-en-4-yn-1-yl](methyl)(naphthalen-1-ylmethyl)amine hydrochloride	Terbinafine·HCl	327.89	2-G10	2	FDA Library II	78628-80-5	BML-EI318	10 mM	1992	Antifungal	A squalene monooxygenase inhibitor, causing an inhibition in the synthesis of ergosterol, a necessary component of fungal cell membranes.	Unknown	DMSO	2843
	[Na+].[O-]C(=O)CCCC1=CC=CC=C1	sodium 4-phenylbutanoate	Sodium Phenylbutyrate	186.2	2-G11	2	FDA Library II	1716-12-7	BML-EI320	10 mM	1996	Antineoplastic	Antimicrobial spectrum: Antifungal and antimycotic. Fungicidal against dermatopytes and some yeasts; fungistatic against Candida albicans.	Phenylbutyrate is a prodrug. In the human body it is metabolized by beta-oxidation to phenylacetate.	DMSO	2843
	[H][C@]12[C@H](C[C@@H](C)C=C1C=C[C@H](C)[C@@H]2CC[C@@H]1C[C@@H](O)CC(=O)O1)OC(=O)C(C)(C)CC	(1S,3R,7S,8S,8aR)-8-{2-[(2R,4R)-4-hydroxy-6-oxooxan-2-yl]ethyl}-3,7-dimethyl-1,2,3,7,8,8a-hexahydronaphthalen-1-yl 2,2-dimethylbutanoate	Simvastatin	418.6	2-H02	2	FDA Library II	79902-63-9	BML-G244	10 mM	1991	Anticholesteremic, antilipemic	A potent competitive inhibitor of 3-hydroxy-3-methylglutaryl coenzyme A reductase (HYDROXYMETHYLGLUTARYL COA REDUCTASES), which is the rate-limiting enzyme in cholesterol biosynthesis. It may also interfere with steroid hormone production. Due to the induction of hepatic LDL RECEPTORS, it increases breakdown of LDL cholesterol.	Common side effects (>1% incidence) may include abdominal pain, diarrhea, indigestion, and a general feeling of weakness. Rare side effects include joint pain, memory loss, and muscle cramps. Cholestatic hepatitis, hepatic cirrhosis, rhabdomyolysis and myositis have been reported in patients receiving the drug chronically. A type of DNA variant known as a single nucleotide polymorphism (SNP) may …	DMSO	2843
	CC(O)=O.CC(C)CC(NC(=O)C(COC(C)(C)C)NC(=O)C(CC1=CC=C(O)C=C1)NC(=O)C(CO)NC(=O)C(CC1=CNC2=CC=CC=C12)NC(=O)C(CC1=CN=CN1)NC(=O)C1CCC(=O)N1)C(=O)NC(CCCN=C(N)N)C(=O)N1CCCC1C(=O)NNC(N)=O	(2S)-1-[(2S)-2-[(2S)-2-[(2R)-3-(tert-butoxy)-2-[(2S)-2-[(2S)-3-hydroxy-2-[(2S)-2-[(2S)-3-(1H-imidazol-4-yl)-2-{[(2S)-5-oxopyrrolidin-2-yl]formamido}propanamido]-3-(1H-indol-3-yl)propanamido]propanamido]-3-(4-hydroxyphenyl)propanamido]propanamido]-4-methylpentanamido]-5-carbamimidamidopentanoyl]-N-(carbamoylamino)pyrrolidine-2-carboxamide	Goserelin Acetate	1329.46	2-H03	2	FDA Library II	145781-92-6	BML-DL282	10 mM	1989	Antineoplastic	Terbinafine inhibits squalene monooxygenase thereby blocking the biosynthesis of ergosterol, which is an essential component of fungal cell membranes. The inhibition of squalene monooxygenase also results in the accumulation of squalene. Terbinafine hydrochloride is highly lipophilic and tends to accumulate in skin, nails, and fatty tissues1. It is antifungal and antimycotic. It is fungicidal aga…	Goserelin Acetate may cause a temporary increase in bone pain and symptoms of prostatic cancer during the first few weeks of treatment. This is known as the tumour flare effect, and is the result of an initial increase in luteinizing hormone production, before the receptors are desensitised and hormonal production is inhibited. Goserelin may cause bone pain, hot flushes, headache, stomach upset, …	DMSO	2843
	Cl.OC1=CC=C(C=C1)C1=C(C(=O)C2=CC=C(OCCN3CCCCC3)C=C2)C2=C(S1)C=C(O)C=C2	2-(4-hydroxyphenyl)-3-{4-[2-(piperidin-1-yl)ethoxy]benzoyl}-1-benzothiophen-6-ol hydrochloride	Raloxifene·HCl	510.05	2-H04	2	FDA Library II	82640-04-8	BML-GR243	10 mM	1997	Antihypocalcemic, Osteoporosis Prophylactic, Bone Density Conservation Agent	Raloxifene binds to estrogen receptors, resulting in differential expression of multiple estrogen-regulated genes in different tissues. Raloxifene produces estrogen-like effects on bone, reducing resorption of bone and increasing bone mineral density in postmenopausal women, thus slowing the rate of bone loss. The maintenance of bone mass by raloxifene and estrogens is, in part, through the regul…	Common adverse events considered to be drug-related were hot flashes and leg cramps. Raloxifene may infrequently cause serious blood clots to form in the legs, lungs, or eyes. Other reactions experienced include leg swelling/pain, trouble breathing, chest pain, vision changes. Raloxifene is a teratogenic drug.	DMSO	2843
	CO[C@H]1\C=C\O[C@@]2(C)OC3=C(C)C(O)=C4C(O)=C(NC(=O)\C(C)=C/C=C/[C@@H](C)[C@@H](O)[C@@H](C)[C@H](O)[C@H](C)[C@@H](OC(C)=O)[C@H]1C)C(\C=N\N1CCN(C)CC1)=C(O)C4=C3C2=O	(7S,9E,11S,12S,13R,14S,15S,16R,17R,18R,19E,21Z)-2,15,17,27,29-pentahydroxy-11-methoxy-3,7,12,14,16,18,22-heptamethyl-26-[(E)-N-(4-methylpiperazin-1-yl)carboximidoyl]-6,23-dioxo-8,30-dioxa-24-azatetracyclo[23.3.1.1⁴,⁷.0⁵,²⁸]triaconta-1,3,5(28),9,19,21,25(29),26-octaen-13-yl acetate	Rifampin (Rifampicin)	822.94	2-H05	2	FDA Library II	13292-46-1	ALX-380-071	10 mM	1971	Antibiotic, Antituberculosis Agent, Leprostatic	Rifampicin binds to RNA polymerase causing RNA synthesis inhibition.	Unknown	DMSO	2843
	[H][C@]12COC(=O)[C@]1([H])[C@H](C1=CC(OC)=C(O)C(OC)=C1)C1=C(C=C3OCOC3=C1)[C@H]2O[C@@H]1O[C@@H]2CO[C@@H](C)O[C@H]2[C@H](O)[C@H]1O	(10R,11R,15R,16S)-16-{[(2R,4aR,6R,7R,8R,8aS)-7,8-dihydroxy-2-methyl-hexahydro-2H-pyrano[3,2-d][1,3]dioxin-6-yl]oxy}-10-(4-hydroxy-3,5-dimethoxyphenyl)-4,6,13-trioxatetracyclo[7.7.0.0³,⁷.0¹¹,¹⁵]hexadeca-1(9),2,7-trien-12-one	Etoposide	588.56	2-H06	2	FDA Library II	33419-42-0	BML-GR307	10 mM	1983	Antineoplastic	Topoisomerase II inhibitor	Common side reactions are: hypotension, alopecia, pain and or burning at the IV site constipation or diarrhea, metallic food taste, severe myelosuppression with leukopenia, thrombocytopenia and anemia; Less common are: nausea and vomiting, allergic reactions, rash, fever.	DMSO	2843
	[H][C@]12CN3C4=C([C@@H](COC(N)=O)[C@@]3(OC)[C@@]1([H])N2)C(=O)C(N)=C(C)C4=O	[(4S,6S,7R,8S)-11-amino-7-methoxy-12-methyl-10,13-dioxo-2,5-diazatetracyclo[7.4.0.0²,⁷.0⁴,⁶]trideca-1(9),11-dien-8-yl]methyl carbamate	Mitomycin C	334.33	2-H07	2	FDA Library II	50-07-7	BML-GR311	10 mM	1981	Antineoplastic antibiotic, Alkylating Agent, Cross-Linking Reagent	Potent DNA crosslinker. A single crosslink per genome has shown to be effective in killing bacteria. This is accomplished by reductive activation followed by two N-alkylations. Both alkylations are sequence specific for a guanine nucleoside in the sequence 5'-CpG-3'.	Myelosuppression is the most common and most serious toxicity, occurring in 64.4% of patients. Thrombocytopenia and/or leukopenia may occur anytime within 8 weeks after onset of therapy. About 25% of the leukopenic or thrombocytopenic episodes did not recover. Mitomycin produces cumulative myelosuppression. Symptoms of overdose include nausea and vomiting.	DMSO	2843
	CC(C)NC1=C(N=CC=C1)N2CCN(CC2)C(=O)C3=CC4=C(N3)C=CC(=C4)NS(=O)(=O)C.CS(=O)(=O)O	methanesulfonic acid;N-[2-[4-[3-(propan-2-ylamino)pyridin-2-yl]piperazine-1-carbonyl]-1H-indol-5-yl]methanesulfonamide	Delavirdine Mesylate	552.7	2-H08	2	FDA Library II	147221-93-0	BML-GR314	10 mM	1997	Antiviral, Anti-HIV Agent	Delavirdine is a non-nucleoside reverse transcriptase inhibitor (nNRTI) with activity against Human Immunodeficiency Virus Type 1 (HIV-1). Delavirdine binds directly to reverse transcriptase (RT) and blocks the RNA-dependent and DNA-dependent DNA polymerase activities by causing a disruption of the enzyme's catalytic site. The activity of Delavirdine does not compete with template or nucleoside t…	The most common adverse event is moderate to severe rash, which occurs in up to 20% of patients. Other common adverse events include fatigue, headache and nausea. Liver toxicity has also been reported.	DMSO	2843
	Cl.[H][C@@]1(C[C@H](N)[C@H](O)[C@H](C)O1)O[C@H]1C[C@@](O)(CC2=C(O)C3=C(C(O)=C12)C(=O)C1=C(OC)C=CC=C1C3=O)C(C)=O	(10S)-8-acetyl-10-{[(2R,4S,5S,6S)-4-amino-5-hydroxy-6-methyloxan-2-yl]oxy}-6,8,11-trihydroxy-1-methoxy-5,7,8,9,10,12-hexahydrotetracene-5,12-dione hydrochloride	Daunorubicin·HCl	564	2-H09	2	FDA Library II	23541-50-6	ALX-380-043	10 mM	1979	Antineoplastic	Daunorubicin exhibits cytotoxic activity through topoisomerase-mediated interaction with DNA, thereby inhibiting DNA replication and repair and RNA and protein synthesis. Substrate for Pgp, MRP-1 and BCRP.	Dose-limiting toxicity includes myelosuppression and cardiotoxicity. Risk of Heart failure (arrhythmias, myocarditis, pericarditis, sudden cardiac death). Reversible alopecia occurs in most patients. Rash, contact dermatitis and urticaria have occurred rarely. Acute nausea and vomiting occur but are usually mild. Rarely, anaphylactoid reaction, fever, and chills can occur. Hyperuricemia may occur…	DMSO	2843
	Cl.COC1=CC=CC2=C1C(=O)C1=C(C(O)=C3C[C@](O)(C[C@H](O[C@H]4C[C@H](N)[C@H](O)[C@H](C)O4)C3=C1O)C(=O)CO)C2=O	(8S,10S)-10-{[(2R,4S,5S,6S)-4-amino-5-hydroxy-6-methyloxan-2-yl]oxy}-6,8,11-trihydroxy-8-(2-hydroxyacetyl)-1-methoxy-5,7,8,9,10,12-hexahydrotetracene-5,12-dione hydrochloride	Doxorubicin·HCl	579.98	2-H10	2	FDA Library II	25316-40-9	BML-GR319	10 mM	1974	Antineoplastic	DNA Intercalator, Inhibitor of reverse transcriptase and RNA polymerase.	Acute adverse effects of doxorubicin can include nausea, vomiting, and heart arrhythmias. It can also cause neutropenia (a decrease in white blood cells), as well as complete alopecia (hair loss). A more mild side effect is discoloration of the urine, which can turn bright red for up to 48 hours after dosing. When the cumulative dose of doxorubicin reaches 550 mg/m², the risks of developing cardi…	DMSO	2843
	Cl.Cl.OC(=O)COCCN1CCN(CC1)C(C1=CC=CC=C1)C1=CC=C(Cl)C=C1	2-(2-{4-[(4-chlorophenyl)(phenyl)methyl]piperazin-1-yl}ethoxy)acetic acid dihydrochloride	Cetirizine HCl	461.81	2-H11	2	FDA Library II	83881-52-1	BML-DL578	10 mM	1995	Anti-Allergic, Antihistamine	Cetirizine competes with histamine for binding at H1-receptor sites on the effector cell surface, resulting in suppression of histaminic edema, flare, and pruritus. The low incidence of sedation can be attributed to reduced penetration of cetirizine into the CNS as a result of the less lipophilic carboxyl group on the ethylamine side chain.	Dryness of the mouth, nose and throat, drowsiness, urinary retention, blurred vision, nightmares and stomach ache are commonly reported side effects of this drug.	DMSO	2843
	CC1=CC=C(C=C1)S(O)(=O)=O.CC1=CC=C(C=C1)S(O)(=O)=O.CS(=O)(=O)CCNCC1=CC=C(O1)C1=CC2=C(C=C1)N=CN=C2NC1=CC(Cl)=C(OCC2=CC=CC(F)=C2)C=C1	bis(4-methylbenzene-1-sulfonic acid); N-{3-chloro-4-[(3-fluorophenyl)methoxy]phenyl}-6-(5-{[(2-methanesulfonylethyl)amino]methyl}furan-2-yl)quinazolin-4-amine	Lapatinib Ditosylate	925.46	3-A02	3	FDA Library II	388082-77-7	BML-DL284	10 mM	2007	Antineoplastic	Lapatinib inhibits tumor cell growth by binding to the intracellular tyrosine kinase domains of epidermal growth factor receptor (HER1/erbB1/EGFR) and human epidermal growth factor receptor type 2 (HER2/erbB2)	Unknown	DMSO	2843
	Cl.CCC1=CC=C(CCOC2=CC=C(CC3SC(=O)NC3=O)C=C2)N=C1	5-({4-[2-(5-ethylpyridin-2-yl)ethoxy]phenyl}methyl)-1,3-thiazolidine-2,4-dione hydrochloride	Pioglitazone·HCl	392.9	3-A03	3	FDA Library II	112529-15-4	BML-GR240	10 mM	1999	Antidiabetic, Hypoglycemic Agent	Peroxisome Proliferator-Activated Receptors (PPARs) Agonist.	A press release by GlaxoSmithKline in February 2007 noted that there is a greater incidence of fractures of the upper arms, hands and feet in female diabetics given rosiglitazone compared with those given metformin or glyburide. Pioglitazone can cause fluid retention and peripheral edema. As a result, it may precipitate congestive heart failure (which worsens with fluid overload in those at risk)…	DMSO	2843
	OC(C(O)C(O)=O)C(O)=O.CCN(C)C(=O)OC1=CC(=CC=C1)[C@H](C)N(C)C	2,3-dihydroxybutanedioic acid 3-[(1S)-1-(dimethylamino)ethyl]phenyl N-ethyl-N-methylcarbamate	Rivastigmine Tartrate	400.42	3-A04	3	FDA Library II	129101-54-8	BML-DL288	10 mM	2000	Neuroprotective, Dementia treatment	Mechanism of Action is not fully understood. Research suggests reversible binding and inactivation of cholinesterase, preventing acetylcholine hydrolysis, which leads to a higher concentration of acetylcholine at cholinergic synapses.	Unknown	DMSO	2843
	C[C@@]1(C(=O)N2[C@H](C(=O)N3CCC[C@H]3[C@@]2(O1)O)CC4=CC=CC=C4)NC(=O)[C@H]5CN([C@@H]6CC7=CNC8=CC=CC(=C78)C6=C5)C.C[C@@]1(C(=O)N2[C@H](C(=O)N3CCC[C@H]3[C@@]2(O1)O)CC4=CC=CC=C4)NC(=O)[C@H]5CN([C@@H]6CC7=CNC8=CC=CC(=C78)C6=C5)C.[C@H]([C@@H](C(=O)O)O)(C(=O)O)O	(2S,3S)-2,3-dihydroxybutanedioic acid; bis((4R,7R)-N-[(1S,2S,4R,7S)-7-benzyl-2-hydroxy-4-methyl-5,8-dioxo-3-oxa-6,9-diazatricyclo[7.3.0.0²,⁶]dodecan-4-yl]-6-methyl-6,11-diazatetracyclo[7.6.1.0²,⁷.0¹²,¹⁶]hexadeca-1(16),2,9,12,14-pentaene-4-carboxamide)	Ergotamine Tartrate	1313.4	3-A05	3	FDA Library II	379-79-3	BML-DL236	10 mM	1948	Vasoconstrictor	Ergotamine acts on migraine by one of two proposed mechanisms: 1) activation of 5-HT1D receptors located on intracranial blood vessels, including those on arterio-venous anastomoses, leads to vasoconstriction, which correlates with the relief of migraine headache, and 2) activation of 5-HT1D receptors on sensory nerve endings of the trigeminal system results in the inhibition of pro-inflammatory …	Ergotamine is associated with adverse effects that are significantly more severe than the effects of the triptans. These side effects, along with a decreased effectiveness compared to the triptans, explain why ergotamine is a rarely used abortive drug for the treatment of migraines. The side effects include GI tract irritation, tingling, angina, contraction of the uterus, damage to the endotheliu…	DMSO	2843
	CC1=C(CC(O)=O)C2=C(C=CC(F)=C2)\C1=C\C1=CC=C(C=C1)S(C)=O	2-[(1E)-5-fluoro-1-[(4-methanesulfinylphenyl)methylidene]-2-methyl-1H-inden-3-yl]acetic acid	Sulindac	356.4	3-A06	3	FDA Library II	38194-50-2	ALX-430-105	10 mM	1978	Nonsteroidal anti-inflammatory, Analgesic, Antipyretic, Antineoplastic	Sulindac's exact mechanism of action is unknown. Its antiinflammatory effects are believed to be due to inhibition of both COX-1 and COX-2 which leads to the inhibition of prostaglandin synthesis. Antipyretic effects may be due to action on the hypothalamus, resulting in an increased peripheral blood flow, vasodilation, and subsequent heat dissipation.	Cases of overdose have been reported and rarely, deaths have occurred. The following signs and symptoms may be observed following overdose: stupor, coma, diminished urine output and hypotension.	DMSO	2843
	CCCC(CCC)C(O)=O	2-propylpentanoic acid	Valproic Acid	144.21	3-A07	3	FDA Library II	99-66-1	ALX-550-304	10 mM	1978	Anticonvulsant and mood-stabilizer; Also used to treat migraine headaches and schizophrenia.	Histone deacetylase 1 (HDAC1) inhibitor, GABA transaminase inhibitor, voltage-gated sodium channels and T-type calcium channels blocker.	The foremost and most severe concern for anyone taking valproic acid is its potential for sudden and severe, possibly fatal, fulminating impairments in liver and impairments of hematopoietic and/or pancreatic function, especially in those just starting the medication. In rare reports, individuals having used valproic acid for a long time (chronic users) have suffered renal impairment. Valproate i…	DMSO	2843
	[H][C@@]12CC[C@H]([C@H](C)\C=C\[C@@H](O)C3CC3)[C@@]1(C)CCC\C2=C/C=C1/C[C@@H](O)C[C@H](O)C1=C	(1R,3S,5Z)-5-{2-[(1R,3aS,4E,7aR)-1-[(2R,3E,5S)-5-cyclopropyl-5-hydroxypent-3-en-2-yl]-7a-methyl-octahydro-1H-inden-4-ylidene]ethylidene}-4-methylidenecyclohexane-1,3-diol	Calcipotriene	412.6	3-A08	3	FDA Library II	112965-21-6	BML-DL547	10 mM	1993	Dermatologic Agent, Antipsoriatic	The precise mechanism of calcipotriol in remitting psoriasis is not well-understood. However, it has been shown to have comparable affinity with calcitriol for the Vitamin D receptor, while being less than 1% as active as the calcitriol in regulating calcium metabolism. The Vitamin D receptor (VDR) belongs to the steroid/thyroid receptor superfamily, and is found on the cells of many different ti…	Calcipotriol has been shown in clinical trials to have an excellent safety profile. Reports of hypercalcaemia are rare.	DMSO	2843
	COC1=CC(=CC=C1CC1=CN(C)C2=C1C=C(NC(=O)OC1CCCC1)C=C2)C(=O)NS(=O)(=O)C1=C(C)C=CC=C1	cyclopentyl N-[3-({2-methoxy-4-[(2-methylbenzenesulfonyl)carbamoyl]phenyl}methyl)-1-methyl-1H-indol-5-yl]carbamate	Zafirlukast	575.67	3-A09	3	FDA Library II	107753-78-6	BML-DL294	10 mM	1996	Antiasthmatic	Leukotriene receptor antagonist (LTRA); It blocks the action of the cysteinyl leukotrienes on the CysLT1 receptors, thus reducing constriction of the airways, build-up of mucus in the lungs and inflammation of the breathing passages.	Side effects include rash and upset stomach. A letter was submitted to the FDA by Zeneca Pharmaceuticals on July 22, 1997, notifying them of a change in product labeling that includes the following potential reaction in patients undergoing a dosage reduction of oral steroids who are currently taking zafirlukast: The reduction of the oral steroid dose, in some patients on ACCOLATE therapy, has bee…	DMSO	2843
	CC(N(O)C(N)=O)C1=CC2=CC=CC=C2S1	1-[1-(1-benzothiophen-2-yl)ethyl]-1-hydroxyurea	Zileuton	236.29	3-A10	3	FDA Library II	111406-87-2	BML-DL295	10 mM	1996	Antiasthmatic	Inhibitor of 5-lipoxygenase. It inhibits leukotrienes (LTB4, LTC4, LTD4, and LTE4) formation.	The most common adverse reactions reported were sinusitis (6.5%), nausea (5%), and pharyngolaryngeal pain (5%) vs. placebo, 4%, 1.5%, and 4% respectively. The most serious side effect of the drug is a potential elevation of liver enzymes (in 2% of patients). Therefore, zileuton is contraindicated in patients with active liver disease or persistent hepatic function enzymes elevations greater than …	DMSO	2843
	CC(C)C[C@@H](NC(=O)[C@H](CC1=CC=CC=C1)NC(=O)C1=NC=CN=C1)B(O)O	[(1S)-3-methyl-1-[(2S)-3-phenyl-2-(pyrazin-2-ylformamido)propanamido]butyl]boronic acid	Bortezomib	384.24	3-A11	3	FDA Library II	179324-69-7	BML-DL297	10 mM	2003	Antineoplastic	Bortezomib is a reversible inhibitor of the chymotrypsin-like activity of the 26S proteasome in mammalian cells. The 26S proteasome is a large protein complex that degrades ubiquitinated proteins. The active site of the proteasome has chymotrypsin-like, trypsin-like, and postglutamyl peptide hydrolysis activity. The 26S proteasome degrades various proteins critical to cancer cell survival, such a…	Bortezomib is associated with peripheral neuropathy in 30% of patients; occasionally, it can be painful. In addition, myelosuppression causing neutropenia and thrombocytopenia can also occur and be dose-limiting. However, these side effects are usually mild relative to bone marrow transplantation and other treatment options for patients with advanced disease. Bortezomib is associated with a high …	DMSO	2843
	CC1=NC2=CC=C(Cl)C=C2S(=O)(=O)N1	7-chloro-3-methyl-2H-1λ⁶,2,4-benzothiadiazine-1,1-dione	Diazoxide	230.7	3-B02	3	FDA Library II	364-98-7	ALX-550-260	10 mM	1973	Antihypertensive, Vasodilator, Diuretic	As a diuretic, diazoxide inhibits active chloride reabsorption at the early distal tubule via the Na-Cl cotransporter, resulting in an increase in the excretion of sodium, chloride, and water. Thiazides like diazoxide also inhibit sodium ion transport across the renal tubular epithelium through binding to the thiazide sensitive sodium-chloride transporter. This results in an increase in potassium…	The most common reactions reported following diazoxide administration include hypotension (7%), nausea and vomiting (4%), dizziness and weakness (2%).	DMSO	2843
	COC1=CC=C(Cl)C=C1C(=O)NCCC1=CC=C(C=C1)S(=O)(=O)NC(=O)NC1CCCCC1	5-chloro-N-[2-(4-{[(cyclohexylcarbamoyl)amino]sulfonyl}phenyl)ethyl]-2-methoxybenzamide	Glyburide	494	3-B03	3	FDA Library II	10238-21-8	BML-KC120	10 mM	1984	Hypoglycemic, Antidiabetic	Sulfonylureas such as glyburide bind to ATP-sensitive potassium channels on the pancreatic cell surface, reducing potassium conductance and causing depolarization of the membrane. Depolarization stimulates calcium ion influx through voltage-sensitive calcium channels, raising intracellular concentrations of calcium ions, which induces the secretion, or exocytosis, of insulin.	This drug is a major cause of drug induced hypoglycemia. Cholestatic jaundice is noted. Recently published data suggest glibenclamide is associated with significantly higher annual mortality when combined with metformin than other insulin-secreting medications. Glibenclamide causes cholestasis as the major side effect.	DMSO	2843
	NC1=CC(=NC(=N)N1O)N1CCCCC1	6-amino-2-imino-4-(piperidin-1-yl)-1,2-dihydropyrimidin-1-ol	Minoxidil	209.24	3-B04	3	FDA Library II	38304-91-5	BML-KC125	10 mM	1979	Antihypertensive, Vasodilator	Minoxidil is thought to promote the survival of human dermal papillary cells (DPCs) or hair cells by activating both extracellular signal-regulated kinase (ERK) and Akt and by preventing cell death by increasing the ratio of BCl-2/Bax. Minoxidil may stimulate the growth of human hairs by prolonging anagen through these proliferative and anti-apoptotic effects on DPCs. Minoxidil, when used as a va…	Side effects include cardiovascular effects associated with hypotension such as sudden weight gain, rapid heart beat, faintness or dizziness. Common side effects of minoxidil include burning or irritation of the eye, itching, redness or irritation at the treated area, as well as unwanted hair growth elsewhere on the body. Users should stop treatment and seek medical attention right away if they e…	DMSO	2843
	CC1=CC=C(C=C1)S(=O)(=O)NC(=O)NN1CCCCCC1	1-(azepan-1-yl)-3-(4-methylbenzenesulfonyl)urea	Tolazamide	311.4	3-B05	3	FDA Library II	1156-19-0	ALX-550-216	10 mM	1966	Hypoglycemic Agent, Antidiabetic	Sulfonylureas likely bind to ATP-sensitive potassium-channel receptors on the pancreatic cell surface, reducing potassium conductance and causing depolarization of the membrane. Depolarization stimulates calcium ion influx through voltage-sensitive calcium channels, raising intracellular concentrations of calcium ions, which induces the secretion, or exocytosis, of insulin.	Overdosage of sulfonylureas can produce hypoglycemia. Severe hypoglycemic reactions with coma, seizure, or other neurological impairment occur infrequently, but constitute medical emergencies requiring immediate hospitalization.	DMSO	2843
	CC1=C(C=C2C(=C1)C(C)(C)CCC2(C)C)C(=C)C1=CC=C(C=C1)C(O)=O	4-[1-(3,5,5,8,8-pentamethyl-5,6,7,8-tetrahydronaphthalen-2-yl)ethenyl]benzoic acid	Bexarotene	348.48	3-B06	3	FDA Library II	153559-49-0	BML-DL298	10 mM	1999	Antineoplastic	Bexarotene selectively binds with and activates retinoid X receptor subtypes. There are three subtypes in total: RXRα, RXRβ, RXRγ. The exact mechanism of action of bexarotene in the treatment of CTCL is unknown but the drug has activity in all clinical stages of CTCL.	Metabolic side effects have included hyperlipidemia (79%), hypercholesterolemia (32% to 62%), and increased lactic dehydrogenase (7% to 13%), hypothyroidism (29% to 53%). Hematologic side effects have included leukopenia (17% to 47%), anemia (6% to 24%), hypochromic anemia (4% to 13%), and high-grade hypertriglyceridemia. General side effects have included headache (30% to 42%), asthenia (20% to …	DMSO	2843
	NC[C@H]1CC[C@@H](CC1)C(O)=O	(1r,4r)-4-(aminomethyl)cyclohexane-1-carboxylic acid	Tranexamic Acid	157.2	3-B07	3	FDA Library II	1197-18-8	BML-DL579	10 mM	1986	Antifibrinolytic	Competitively inhibitor of plasminogen activation	Side effects are uncommon. Prolonged treatment may heighten the risk of an increased thrombotic tendency, such as deep vein thrombosis.	DMSO	2843
	CC1=CC=C(C=C1)C1=CC(=NN1C1=CC=C(C=C1)S(N)(=O)=O)C(F)(F)F	4-[5-(4-methylphenyl)-3-(trifluoromethyl)-1H-pyrazol-1-yl]benzene-1-sulfonamide	Celecoxib	381.37	3-B08	3	FDA Library II	169590-42-5	BML-DL299	10 mM	1998	Non-steroidal anti-inflammatory, Anti-osteoarthritis, Anti-rheumatoid, analgesic	The mechanism of action of celecoxib is believed to be due to inhibition of prostaglandin synthesis. Unlike most NSAIDs, which inhibit both types of cyclooxygenases (COX-1 and COX-2), celecoxib is a selective noncompetitive inhibitor of cyclooxygenase-2 (COX-2) enzyme. It binds with its polar sulfonamide side chain to a hydrophilic side pocket region close to the active COX-2 binding site. Both C…	Due to the possibility of increased risk for heart attack and stroke in users of NSAID drugs, particularly COX-2 selective NSAIDs such as celecoxib the American Heart Association warned that celecoxib should be used "as a last resort on patients who have heart disease or a risk of developing it", and suggested that paracetamol (acetaminophen), or certain older NSAIDs, such as naproxen, may be saf…	DMSO	2843
	CC[C@H](N1CCCC1=O)C(N)=O	(2S)-2-(2-oxopyrrolidin-1-yl)butanamide	Levetiracetam	170.21	3-B09	3	FDA Library II	102767-28-2	BML-DL172	10 mM	1999	Anticonvulsant, Nootropic	The exact mechanism by which levetiracetam acts to treat epilepsy is unknown. However, the drug binds to a synaptic vesicle protein, SV2A, which is believed to impede nerve conduction across synapses.	Generally well tolerated, but may cause drowsiness, weakness, unsteady gait, coordination problems, headache, pain, forgetfulness, anxiety, irritability or agitation, dizziness, mood changes, nervousness, loss of appetite, vomiting, diarrhea, constipation, and changes in skin pigmentation. Serious side effects may include depression, hallucinations, suicidal thoughts, seizures that are worse or d…	DMSO	2843
	N#CC1=CC=C(C=C1)C(N1C=NC=N1)C1=CC=C(C=C1)C#N	4-[(4-cyanophenyl)(1H-1,2,4-triazol-1-yl)methyl]benzonitrile	Letrozole	285.3	3-B10	3	FDA Library II	112809-51-5	BML-DL300	10 mM	1997	Antineoplastic	Third-generation aromatase inhibitor. It selectively and reversibly inhibits aromatase, which may result in growth inhibition of estrogen-dependent breast cancer cells. Aromatase, a cytochrome P-450 enzyme localized to the endoplasmic reticulum of the cell and found in many tissues including those of the premenopausal ovary, liver, and breast, catalyzes the aromatization of androstenedione and te…	The most common side effects are sweating, hot flashes, arthralgia (joint pain), and fatigue. Generally, side effects include signs and symptoms of hypoestrogenism. There is concern that long term use may lead to osteoporosis.	DMSO	2843
	CC(C)(C#N)C1=CC(=CC(CN2C=NC=N2)=C1)C(C)(C)C#N	2-[3-(1-cyano-1-methylethyl)-5-(1H-1,2,4-triazol-1-ylmethyl)phenyl]-2-methylpropanenitrile	Anastrozole	293.37	3-B11	3	FDA Library II	120511-73-1	BML-DL144	10 mM	1995	Antineoplastic	Aromatase Inhibitor	Bone weakness has been associated with anastrozole. Women who switched to anastrozole after two years on tamoxifen reported twice as many fractures as those who continued to take tamoxifen (2.1% compared to 1%).	DMSO	2843
	CC(O)(CS(=O)(=O)C1=CC=C(F)C=C1)C(=O)NC1=CC=C(C#N)C(=C1)C(F)(F)F	N-[4-cyano-3-(trifluoromethyl)phenyl]-3-(4-fluorobenzenesulfonyl)-2-hydroxy-2-methylpropanamide	Bicalutamide	430.37	3-C02	3	FDA Library II	90357-06-5	ALX-270-476	10 mM	1995	Antineoplastic	Competes with androgen for the binding of androgen receptors, consequently blocking the action of androgens of adrenal and testicular origin which stimulate the growth of normal and malignant prostatic tissue.	Adverse reactions include reproductive system and breast disorders, breast tenderness, gynaecomastia, hot flushes, gastrointestinal disorders, diarrhoea, nausea, hepatic changes (elevated levels of transaminases, jaundice), asthenia and pruritus.	DMSO	2843
	Cl.CCCCCCCCCCCCCCCC(=O)O[C@@H]1[C@@H](O)[C@@H](O)[C@H](O[C@@H]1SC)[C@H](NC(=O)[C@@H]1C[C@@H](CCC)CN1C)[C@H](C)Cl	(2R,3R,4S,5R,6R)-6-[(1S,2S)-2-chloro-1-{[(2S,4R)-1-methyl-4-propylpyrrolidin-2-yl]formamido}propyl]-4,5-dihydroxy-2-(methylsulfanyl)oxan-3-yl hexadecanoate hydrochloride	Clindamycin Palmitate·HCl	699.9	3-C03	3	FDA Library II	25507-04-4	BML-DL102	10 mM	1980	Antibiotic	Systemic/vaginal clindamycin inhibits protein synthesis of bacteria by binding to the 50S ribosomal subunits of the bacteria. Specifically, it binds primarily to the 23s RNA subunit. Topical clindamycin reduces free fatty acid concentrations on the skin and suppresses the growth of Propionibacterium acnes (Corynebacterium acnes) , an anaerobe found in sebaceous glands and follicles.	Side effects include: diarrhea, pseudomembranous colitis, nausea, vomiting, abdominal pain or cramps, rash, and/or itch. High doses (both intravenous and oral) may cause a metallic taste, and topical application may cause contact dermatitis. Diarrhea, vomiting, and nausea are common if the individual lies down for an extended period of time within 30 minutes of taking clindamycin. Pseudomembranou…	DMSO	2843
	ONC(=O)CCCCCCC(=O)NC1=CC=CC=C1	N-hydroxy-N'-phenyloctanediamide	Vorinostat	264.3	3-C04	3	FDA Library II	149647-78-9	ALX-270-288	10 mM	2006	Antineoplastic; Treatment of cutaneous T cell lymphoma (CTCL)	Histone deacetylase (HDAC) inhibitor	General side effects including fatigue (52.3%), decreased weight (20.9%), chills (16.3%), dizziness (15.1%), and pyrexia (10.5%) have been reported. Other common effects are: diarrhea (52.3%), nausea (40.7%), thrombocytopenia (25.6%), muscle spasms (19.8%), alopecia (18.6%), pruritis (11.6%), peripheral edema (12.8%), headache (11.6%), upper respiratory infection (10.5%) and cough (10.5%).	DMSO	2843
	OC[C@@H]1CC[C@@H](O1)N1C=NC2=C1N=CNC2=O	9-[(2R,5S)-5-(hydroxymethyl)oxolan-2-yl]-6,9-dihydro-1H-purin-6-one	Didanosine	236.23	3-C05	3	FDA Library II	69655-05-6	BML-DL302	10 mM	1991	Antiviral, Anti-HIV Agent	Didanosine (ddI) is metabolized intracellularly by a series of cellular enzymes to its active moiety, dideoxyadenosine triphosphate (ddATP), which inhibits the HIV reverse transcriptase enzyme competitively by competing with natural dATP. It also acts as a chain terminator by its incorporation into viral DNA as the lack of a 3'-OH group in the incorporated nucleoside analogue prevents the formati…	The most common adverse events with didanosine are diarrhea, nausea, vomiting, abdominal pain, fever, headache and rash. Peripheral neuropathy occurred in 21-26% of participants in key didanosine trials. Pancreatitis is rarely observed but has caused occasional fatalities, and has black box warning status. Other reported serious adverse events are retinal changes, optic neuritis and alterations o…	DMSO	2843
	[H]C1(C[C@]2([H])CC3([H])C[C@@]([H])(C1)N2CC3=O)OC(=O)C1=CNC2=C1C=CC=C2	(3S,7S)-1,3,7-trihydrogenio-10-oxo-8-azatricyclo[5.3.1.0³,⁸]undecan-5-yl 1H-indole-3-carboxylate	Dolasetron	324.37	3-C06	3	FDA Library II	115956-12-2	BML-DL199	10 mM		Antinauseant and antiemetic agent.	Selective serotonin 5-HT3 receptor antagonist. In vivo, the drug is rapidly converted into its major active metabolite, hydrodolasetron, which seems to be largely responsible for the drug's pharmacological activity. The antiemetic activity of the drug is brought about through the inhibition of 5-HT3 receptors present both centrally (medullary chemoreceptor zone) and peripherally (GI tract). This …	Well-tolerated drug with few side effects. Headache, dizziness, and constipation are the most commonly reported side effects associated with its use. There is a potential for prolonging of the QT interval to occur as well.	DMSO	2843
	OC(=O)\C=C/C(O)=O.CCOC(=O)[C@H](CCC1=CC=CC=C1)N[C@@H](C)C(=O)N1CCC[C@H]1C(O)=O	(2S)-1-[(2S)-2-{[(2S)-1-ethoxy-1-oxo-4-phenylbutan-2-yl]amino}propanoyl]pyrrolidine-2-carboxylic acid; (2Z)-but-2-enedioic acid	Enalaprilat Maleate	492.52	3-C07	3	FDA Library II	76095-16-4	BML-DL192	10 mM	1985	Antihypertensive	ACE inhibitor	Unknown	DMSO	2843
	[Na+].CC(C)N1C(\C=C\[C@@H](O)C[C@@H](O)CC([O-])=O)=C(C2=C1C=CC=C2)C1=CC=C(F)C=C1	sodium (3R,5S,6E)-7-[3-(4-fluorophenyl)-1-(propan-2-yl)-1H-indol-2-yl]-3,5-dihydroxyhept-6-enoate	Fluvastatin·Na	433.45	3-C08	3	FDA Library II	93957-55-2	ALX-270-466	10 mM	1993	Anticholesteremic	Fluvastatin is a competitive inhibitor of hydroxymethylglutaryl-coenzyme A (HMG-CoA) reductase. HMG-CoA reductase is responsible for the conversion of HMG-CoA to mevalonic acid, the rate-limiting step in cholesterol biosynthesis.	Unknown	DMSO	2843
	[Na+].CCC(=O)O[C@@H](OP(=O)(CCCCC1=CC=CC=C1)CC(=O)N1C[C@@H](C[C@H]1C([O-])=O)C1CCCCC1)C(C)C	sodium (2S,4S)-4-cyclohexyl-1-(2-{[(1S)-2-methyl-1-(propanoyloxy)propoxy](4-phenylbutyl)phosphoryl}acetyl)pyrrolidine-2-carboxylate	Fosinopril·Na	585.64	3-C09	3	FDA Library II	88889-14-9	BML-DL155	10 mM	1991	Antihypertensive	Angiotensin converting enzyme (ACE) inhibitor	Unknown	DMSO	2843
	Cl.NC1=NC(=O)N(C=C1)[C@@H]1O[C@H](CO)[C@@H](O)C1(F)F	4-amino-1-[(2R,4R,5R)-3,3-difluoro-4-hydroxy-5-(hydroxymethyl)oxolan-2-yl]-1,2-dihydropyrimidin-2-one hydrochloride	Gemcitabine·HCl	299.66	3-C10	3	FDA Library II	122111-03-9	ALX-480-101	10 mM	1996	Antineoplastic, Antiviral, Immunosuppressive	Gemcitabine inhibits DNA synthesis through the inhibition of thymidylate synthetase.	Unknown	DMSO	2843
	Cl.[H][C@]12CCC[C@]([H])(C[C@@H](C1)NC(=O)C1=NN(C)C3=C1C=CC=C3)N2C	1-methyl-N-[(1R,3r,5S)-1,5-dihydrogenio-9-methyl-9-azabicyclo[3.3.1]nonan-3-yl]-1H-indazole-3-carboxamide hydrochloride	Granisetron·HCl	348.87	3-C11	3	FDA Library II	107007-99-8	BML-DL166	10 mM	1993	Antiemetic	A serotonin 5-HT3 receptor antagonist.	Unknown	DMSO	2843
	O=C1O[Pt]OC1=O.[H][C@@]1(N)CCCC[C@@]1([H])N	(1R,2R)-cyclohexane-1,2-diamine; 1,3-dioxa-2-platinacyclopentane-4,5-dione	Oxaliplatin	397.29	3-D02	3	FDA Library II	61825-94-3	ALX-400-042	10 mM	2002	Antineoplastic	DNA Crosslinker. After displacement of oxalate ligand, compound alkylates macromolecules, forming both inter- and intra-strand platinum-DNA crosslinks, which result in inhibition of DNA replication and transcription and cell-cycle nonspecific cytotoxicity.	Neuropathy (both an acute, reversible sensitivity to cold and numbness in the hands and feet and a chronic, possibly irreversible foot/leg, hand/arm numbness), fatigue, nausea, vomiting, and/or diarrhea, neutropenia, ototoxicity, hypokalemia.	DMSO	2843
	COC(=O)N[C@H](C(=O)N[C@@H](CC1=CC=CC=C1)[C@@H](O)CN(CC1=CC=C(C=C1)C1=NC=CC=C1)NC(=O)[C@@H](NC(=O)OC)C(C)(C)C)C(C)(C)C	methyl N-[(1S)-1-{N'-[(2S,3S)-2-hydroxy-3-[(2S)-2-[(methoxycarbonyl)amino]-3,3-dimethylbutanamido]-4-phenylbutyl]-N'-{[4-(pyridin-2-yl)phenyl]methyl}hydrazinecarbonyl}-2,2-dimethylpropyl]carbamate	Atazanavir	704.86	3-D03	3	FDA Library II	198904-31-3	BML-DL546	10 mM	2003	Antiretrovial drug and protease inhibitor	Atazanavir selectively inhibits the virus-specific processing of viral Gag and Gag-Pol polyproteins in HIV-1 infected cells by binding to the active site of HIV-1 protease, thus preventing the formation of mature virions. Atazanavir is not active against HIV-2.	Bilirubin levels in the blood are normally asymptomatically raised with atazanavir. A single case of torsades de pointes attributable to atazanavir therapy has been described.	DMSO	2843
	COC1=C(C)C2=C(C(=O)OC2)C(O)=C1C\C=C(/C)CCC(=O)OCCN1CCOCC1	2-(morpholin-4-yl)ethyl (4E)-6-(4-hydroxy-6-methoxy-7-methyl-3-oxo-1,3-dihydro-2-benzofuran-5-yl)-4-methylhex-4-enoate	Mycophenolate Mofetil	433.49	3-D04	3	FDA Library II	128794-94-5	BML-IM101	10 mM	1995	Antineoplastic, Immunosuppressant	Metabolised in the liver to mycophenolic acid. Inhibits inosine monophosphate dehydrogenase, the enzyme that controls the rate of synthesis of guanine monophosphate in the de novo pathway of purine synthesis used in the proliferation of B and T lymphocytes.	Intravenous (IV) administration of mycophenolate mofetil is commonly associated with thrombophlebitis and thrombosis. Infrequent adverse effects (0.1–1% of patients) include esophagitis, gastritis, gastrointestinal tract hemorrhage, and/or invasive cytomegalovirus (CMV) infection. Several cases of pure red cell aplasia (PRCA) have also been reported.	DMSO	2843
	NC1=NC(Cl)=NC2=C1N=CN2[C@@H]1O[C@H](CO)[C@@H](O)[C@@H]1F	(2R,3R,4S,5R)-5-(6-amino-2-chloro-9H-purin-9-yl)-4-fluoro-2-(hydroxymethyl)oxolan-3-ol	Clofarabine	303.68	3-D05	3	FDA Library II	123318-82-1	BML-DL103	10 mM	2004	Antineoplastic	Clofarabine is phosphorylated intracellularly to the cytotoxic active 5'-triphosphate, which inhibits the activities of ribonucleotide reductase and DNA polymerase, resulting in inhibition of DNA repair and synthesis of DNA and RNA. Also disrupts mitochondrial function and membrane integrity, resulting in the release of pre-apoptotic factors, including cytochrome C and apoptotic-inducing factor, …	Systemic Inflammatory Response Syndrome (SIRS), Bone marrow suppression, Dehydration and low blood pressure, Vomiting and diarrhea, Clofarabine can also cause tachycardia and can affect the liver and kidneys.	DMSO	2843
	[H][C@@]12CC3=CNC4=C3C(=CC=C4)[C@@]1([H])C[C@H](CN2CC=C)C(=O)N(CCCN(C)C)C(=O)NCC	1-[3-(dimethylamino)propyl]-3-ethyl-1-[(2R,4R,7R)-6-(prop-2-en-1-yl)-6,11-diazatetracyclo[7.6.1.0²,⁷.0¹²,¹⁶]hexadeca-1(15),9,12(16),13-tetraene-4-carbonyl]urea	Cabergoline	451.6	3-D06	3	FDA Library II	81409-90-7	BML-DL219	10 mM	1996	Antiparkinson	Although cabergoline is commonly described principally as a dopamine D2 receptor agonist, it also possesses significant affinity for the D3, D4, 5-HT1A, 5-HT2A, 5-HT2B, 5-HT2C, α2B- receptors, and moderate/low affinity for the D1 and 5-HT7 receptors. Cabergoline functions as an agonist at all receptors except for 5-HT7 and α2B-, where it acts as an antagonist	Overdosage might be expected to produce nasal congestion, syncope, or hallucinations.	DMSO	2843
	O.[Na+].CCCCCN(C)CCC(O)(P(O)(O)=O)P(O)([O-])=O	sodium hydrate hydrogen {1-hydroxy-3-[methyl(pentyl)amino]-1-phosphonopropyl}phosphonate	Ibandronate·Na Monohydrate	359.23	3-D07	3	FDA Library II	138926-19-9	BML-DL213	10 mM	2005	Inhibits osteoclast-mediated bone resorption	Ibandronate inhibits farnesyl pyrophosphate (FPP) synthase, preventing post-translational farnesylation and geranylgeranylation of GTPase signalling proteins.	Side effects include chest pain, severe joint and muscle pain, swelling and difficulty in swallowing	DMSO	2843
	[H][C@](C)(O)[C@@]1([H])C(=O)N2C(C(O)=O)=C(C[C@]12[H])SCCNC=N	(5R,6S)-6-[(1R)-1-hydroxyethyl]-3-[(2-methanimidamidoethyl)sulfanyl]-7-oxo-1-azabicyclo[3.2.0]hept-2-ene-2-carboxylic acid	Imipenem	299.35	3-D08	3	FDA Library II	64221-86-9	BML-DL202	10 mM	1985	inhibits osteoclast-mediated bone resorption	Imipenem acts as an antimicrobial through the inhibition of cell wall synthesis of various gram-positive and gram-negative bacteria. This inhibition of cell wall synthesis in gram-negative bateria is attained by binding to pencillin binding proteins (PBPs). In E. coli and selected strains of P. aeruginosa, imipenem has shown to have the highest affinity to PBP-2, PBP-1a, and PBP-1b. This preferen…	Common adverse drug reactions are nausea and vomiting. People who are allergic to penicillin and other beta-lactam antibiotics should take caution if taking imipenem, as cross-reactivity rates are low. At high doses, imipenem is actually seizuregenic.	DMSO	2843
	ClCCN(N=O)C(=O)NC1CCCCC1	3-(2-chloroethyl)-1-cyclohexyl-3-nitrosourea	Lomustine	233.7	3-D09	3	FDA Library II	13010-47-4	ALX-400-038	10 mM	1976	Antineoplastic	Nitrogen Mustard Alkylating Agent, DNA Crosslinker.	Causes severe, sometimes delayed, myelosuppression. Pulmonary toxicity has been reported at cumulative doses usually greater than 1,100 mg/m2.	DMSO	2843
	COC1=C(C=C(C=C1)C1=CC2=C(C=C1)C=C(C=C2)C(O)=O)C12CC3CC(CC(C3)C1)C2	6-[3-(adamantan-1-yl)-4-methoxyphenyl]naphthalene-2-carboxylic acid	Adapalene	412.52	3-D10	3	FDA Library II	106685-40-9	BML-GR111	10 mM	1996	Dermatologic	Retinoic acid Receptor agonist. Binds to gamma and beta retinoic acid nuclear receptors and retinoid X receptors but does not bind to the cytosolic receptor protein. Although the exact mode of action of adapalene is unknown, it is suggested that topical adapalene may normalize the differentiation of follicular epithelial cells resulting in decreased microcomedone formation.	Chronic ingestion of the drug may lead to the same side effects as those associated with excessive oral intake of Vitamin A.	DMSO	2843
	[H][C@]1([C@@H](C)O)C(=O)N2C(C(O)=O)=C(S[C@@H]3CN[C@@H](C3)C(=O)N(C)C)[C@H](C)[C@]12[H]	(4R,5S,6S)-3-{[(3S,5S)-5-(dimethylcarbamoyl)pyrrolidin-3-yl]sulfanyl}-6-[(1R)-1-hydroxyethyl]-4-methyl-7-oxo-1-azabicyclo[3.2.0]hept-2-ene-2-carboxylic acid	Meropenem	383.46	3-D11	3	FDA Library II	96036-03-2	BML-DL167	10 mM	1996	Antibiotic, Antibacterial	The bactericidal activity of meropenem results from the inhibition of cell wall synthesis. Meropenem readily penetrates the cell wall of most Gram-positive and Gram-negative bacteria to reach penicillin-binding- protein (PBP) targets. Its strongest affinities are toward PBPs 2, 3 and 4 of Escherichia coli and Pseudomonas aeruginosa; and PBPs 1, 2 and 4 of Staphylococcus aureus.	The most common adverse effects are diarrhea (4.8%), nausea and vomiting (3.6%), injection-site inflammation (2.4%), headache (2.3%), rash (1.9%), and thrombophlebitis (0.9%).[2] Many of these adverse effects were observed in the setting of severely ill individuals who were already taking many medications. Meropenem also has a reduced potential for causing seizures in comparison with imipenem. Se…	DMSO	2843
	OP(O)(O)=O.CCOC(=O)C1=C[C@@H](OC(CC)CC)[C@H](NC(C)=O)[C@@H](N)C1	phosphoric acid ethyl (3R,4R,5S)-5-amino-4-acetamido-3-(pentan-3-yloxy)cyclohex-1-ene-1-carboxylate	Oseltamivir Phosphate	410.4	3-E02	3	FDA Library II	204255-11-8	BML-DL194	10 mM	1999	Antiviral	Inhibits influenza virus neuraminidase	Unknown	DMSO	2843
	[H]O[H].[H]O[H].[H]O[H].[H]O[H].[H]O[H].NCCC(O)(P(O)(=O)O[Na])P(O)(=O)O[Na]	{3-amino-1-hydroxy-1-[hydroxy(sodiooxy)phosphoryl]propyl}(sodiooxy)phosphinic acid pentahydrate	Pamidronate Disodium Pentahydrate (Pamidronic Acid)	369.11	3-E03	3	FDA Library II	109552-15-0	BML-DL196	10 mM		Promotes osteoblast proliferation and differentiation while inhibiting osteoclastogenesis and osteoclast function.	The mechanism of action of pamidronate is inhibition of bone resorption. Pamidronate adsorbs to calcium phosphate (hydroxyapatite) crystals in bone and may directly block dissolution of this mineral component of bone. In vitro studies also suggest that inhibition of osteoclast activity contributes to inhibition of bone resorption. Pamidronate also targets farnesyl pyrophosphate (FPP) synthase. Ni…	Common side effects include bone pain, low calcium levels, nausea, and dizziness. Osteonecrosis of the jaw is a rare complication which has been associated with the use of bisphosphonates, including pamidronate. Pamidronate activates human γδ T cells in vitro and in vivo, which may lead to flu-like symptoms upon administration.	DMSO	2843
	[H+].[H+].O.[Cl-].[Cl-].CCCN[C@H]1CCC2=C(C1)SC(N)=N2	(6S)-6-N-propyl-4,5,6,7-tetrahydro-1,3-benzothiazole-2,6-diamine	Pramipexole Dihydrochloride Monohydrate	302.26	3-E04	3	FDA Library II	191217-81-9	BML-DL197	10 mM	2006	Nonergot dopamine agonist	Dopamine agonist.	Some side effects include somnolence, nausea,headache,fatigue, dyskinesia, anoerxia, sleeping problems and dry mouth.	DMSO	2843
	CC(O)=O.CC(C)CC(NC(=O)C(CC1=CNC2=CC=CC=C12)NC(=O)C(CC1=CC=C(O)C=C1)NC(=O)C(CO)NC(=O)C(CC1=CNC2=CC=CC=C12)NC(=O)C(CC1=CN=CN1)NC(=O)C1CCC(=O)N1)C(=O)NC(CCCN=C(N)N)C(=O)N1CCCC1C(=O)NCC(N)=O	(2S)-N-[(2S)-5-carbamimidamido-1-[(2S)-2-[(carbamoylmethyl)carbamoyl]pyrrolidin-1-yl]-1-oxopentan-2-yl]-2-[(2R)-2-[(2S)-2-[(2S)-3-hydroxy-2-[(2S)-2-[(2S)-3-(1H-imidazol-4-yl)-2-{[(2S)-5-oxopyrrolidin-2-yl]formamido}propanamido]-3-(1H-indol-3-yl)propanamido]propanamido]-3-(4-hydroxyphenyl)propanamido]-3-(1H-indol-3-yl)propanamido]-4-methylpentanamide	Triptorelin Acetate	1371.5	3-E05	3	FDA Library II	140194-24-7	BML-DL310	10 mM		Causes a surge in the testosterone level. Used in prostate cancer patients.	GnRH agonist	Painful or difficult urination, bone pain, numbness, loss of movement in any part of the body, tingiling of muscles, headache, nausea are some side effects of this drug.	DMSO	2843
	OC(CC1=CN=CC=C1)(P(O)(O)=O)P(O)(O)=O	[1-hydroxy-1-phosphono-2-(pyridin-3-yl)ethyl]phosphonic acid	Risredonic Acid	283.11	3-E06	3	FDA Library II	105462-24-6	BML-DL198	10 mM		Used to strengthen bone , treat or prevent osteoporosis	The action of risedronate on bone tissue is based partly on its affinity for hydroxyapatite, which is part of the mineral matrix of bone. Risedronate also targets farnesyl pyrophosphate (FPP) synthase. Nitrogen-containing bisphosphonates (such as pamidronate, alendronate, risedronate, ibandronate and zoledronate) appear to act as analogues of isoprenoid diphosphate lipids, thereby inhibiting FPP …	Side effects include abdominal pain, anxiety, back pain, belching, bladder irritation, bone disorders and pain, bronchitis, bursitis, cataracts, chest pain, colitis, constipation, depression, diarrhea, difficulty breathing, dizziness, dry eyes, eye infection, flu-like symptoms, gas, headache, high blood pressure, infection, insomnia, itching, joint disorders and pain, leg cramps, muscle pain, mus…	DMSO	2843
	[Br-].[H][C@@]12C[C@@H]([C@H](OC(C)=O)[C@@]1(C)CC[C@@]1([H])[C@@]2([H])CC[C@@]2([H])C[C@H](O)[C@H](C[C@]12C)N1CCOCC1)[N+]1(CC=C)CCCC1	1-[(1S,2S,4S,5S,7S,10R,11S,13S,14R,15S)-14-(acetyloxy)-5-hydroxy-2,15-dimethyl-4-(morpholin-4-yl)tetracyclo[8.7.0.0²,⁷.0¹¹,¹⁵]heptadecan-13-yl]-1-(prop-2-en-1-yl)pyrrolidin-1-ium bromide	Rocuronium Bromide	609.68	3-E07	3	FDA Library II	119302-91-9	BML-DL187	10 mM	1994	Muscle Relaxant	Rocuronium acts by competing for cholinergic receptors at the motor end-plate. This action is antagonized by acetylcholinesterase inhibitors, such as neostigmine and edrophonium. Rocuronium acts by competitively binding to nicotinic cholinergic receptors. The binding of vecuronium decreases the opportunity for acetylcholine to bind to the nicotinic receptor at the postjunctional membrane of the m…	Risk of allergic reaction to the drug in some patients (particularly those with asthma).	DMSO	2843
	[H][C@@]12N3CC[C@]11[C@@H](N(C)C4=C1C=C(C(OC)=C4)[C@]1(C[C@@]4([H])CN(CC(CC)=C4)CC4=C1NC1=C4C=CC=C1)C(=O)OC)[C@](O)([C@H](OC(C)=O)[C@]2(CC)C=CC3)C(=O)OC	methyl (1R,9R,10S,11R,12R,19R)-11-(acetyloxy)-12-ethyl-4-[(12S,14R)-16-ethyl-14-hydrogenio-12-(methoxycarbonyl)-1,10-diazatetracyclo[12.3.1.0³,¹¹.0⁴,⁹]octadeca-3(11),4(9),5,7,15-pentaen-12-yl]-10-hydroxy-5-methoxy-8-methyl-8,16-diazapentacyclo[10.6.1.0¹,⁹.0²,⁷.0¹⁶,¹⁹]nonadeca-2(7),3,5,13-tetraene-10-carboxylate	Vinorelbine	778.93	3-E08	3	FDA Library II	71486-22-1	BML-NP461	10 mM	1994	Antineoplastic for treatment breast and non-small cell lung cancer.	Mitotic spindle toxin; First semi-synthetic vinca alkaloid.	Lowered resistance to infection, bruising or bleeding, anaemia, constipation, diarrhoea, nausea, numbness or tingling in hands or feet (peripheral neuropathy), tiredness and a general feeling of weakness (asthenia), inflammation of the vein into which it was injected (phlebitis). Seldom severe hyponatremia is seen.	DMSO	2843
	OCC1=C(O)C=CC(=C1)C(O)CNCCCCCCOCCCCC1=CC=CC=C1	4-(1-hydroxy-2-{[6-(4-phenylbutoxy)hexyl]amino}ethyl)-2-(hydroxymethyl)phenol	Salmeterol	415.57	3-E09	3	FDA Library II	89365-50-4	BML-DL210	10 mM		Can be used for the treatment of asthma and chronic obstructive pulmonary disease(COPD).	β2-adrenergic receptor agonist	Common side effects include wheezing, choking, tremors, weakness and skin rash	DMSO	2843
	OS(O)(=O)=O.CC[C@]1(O)C[C@H]2CN(C1)CCC1=C(NC3=C1C=CC=C3)[C@@](C2)(C(=O)OC)C1=CC2=C(C=C1OC)N(C=O)[C@@H]1[C@]22CCN3CC=C[C@](CC)([C@@H]23)[C@@H](OC(C)=O)[C@]1(O)C(=O)OC	methyl (1R,9R,10S,11R,12R,19R)-11-(acetyloxy)-12-ethyl-4-[(1R,13S,15R,17S)-17-ethyl-15-hydrogenio-17-hydroxy-13-(methoxycarbonyl)-1,11-diazatetracyclo[13.3.1.0⁴,¹².0⁵,¹⁰]nonadeca-4(12),5(10),6,8-tetraen-13-yl]-8-formyl-10-hydroxy-5-methoxy-8,16-diazapentacyclo[10.6.1.0¹,⁹.0²,⁷.0¹⁶,¹⁹]nonadeca-2,4,6,13-tetraene-10-carboxylate	Vincristine Sulfate	923.036	3-E10	3	FDA Library II	2068-78-2	BML-T117	10 mM	1963	Antineoplastic	Microtubule-targeting Agent, MAO B Inhibitor.	Main side-effects are peripheral neuropathy, hyponatremia, constipation, and alopecia. Risk of MI or ischemia.	DMSO	2843
	CC(=O)OC1=C(C=CC=C1)C(O)=O	2-(acetyloxy)benzoic acid	Aspirin (Acetylsalicylic Acid)	180.16	3-E11	3	FDA Library II	50-78-2	ALX-430-115	10 mM		Analgesic	Cyclooxygenase inhibitor	Effects of overdose include: tinnitus, abdominal pain, hypokalemia, hypoglycemia, pyrexia, hyperventilation, dysrhythmia, hypotension, hallucination, renal failure, confusion, seizure, coma, and death.	DMSO	2843
	NC1=NC2=C(N=CN2COCCO)C(=O)N1	2-amino-9-[(2-hydroxyethoxy)methyl]-6,9-dihydro-1H-purin-6-one	Acyclovir (Acycloguanosine) Zovirax	225.2	3-F02	3	FDA Library II	59277-89-3	BML-DL316	10 mM	1982	Antiviral	DNA polymerase inhibitor/Chain terminator	Common adverse drug reactions (≥1% of patients) associated with systemic acyclovir therapy (oral or IV) include: nausea, vomiting, diarrhea and/or headache. In high doses, hallucinations have been reported. Infrequent adverse effects (0.1–1% of patients) include: agitation, vertigo, confusion, dizziness, oedema, arthralgia, sore throat, constipation, abdominal pain, hair loss, rash and/or weaknes…	DMSO	2843
	CC1=CN([C@H]2C[C@H](N=[N+]=[N-])[C@@H](CO)O2)C(=O)NC1=O	1-[(2R,4S,5S)-4-azido-5-(hydroxymethyl)oxolan-2-yl]-5-methyl-1,2,3,4-tetrahydropyrimidine-2,4-dione	Zidovudine (3'-Azido-3'-Deoxythymidine)	267.24	3-F03	3	FDA Library II	30516-87-1	BML-DL317	10 mM	1987	Antiviral, Anti-HIV	Nucleoside analog reverse transcriptase inhibitor (NRTI)	Early long-term higher-dose therapy with AZT was initially associated with side effects that sometimes limited therapy, including anemia, neutropenia, hepatotoxicity, cardiomyopathy, and myopathy. All of these conditions were generally found to be reversible upon reduction of AZT dosages. They have been attributed to several possible causes, including transient depletion of mitochondrial DNA, sen…	DMSO	2843
	OC1=C2CN=NC2=NC=N1	3H-pyrazolo[3,4-d]pyrimidin-4-ol	Allopurinol	136.11	3-F04	3	FDA Library II	315-30-0	BML-DL318	10 mM	1966	Antiurolithic	Xanthine oxidase inhibitor	The most serious adverse effect is a hypersensitivity syndrome consisting of fever, skin rash, eosinophilia, hepatitis, worsened renal function, and, in some cases, allopurinol hypersensitivity syndrome. Allopurinol is one of the drugs commonly known to cause Stevens–Johnson syndrome (SJS) and toxic epidermal necrolysis (TENS), two life-threatening dermatological conditions. More common is a less…	DMSO	2843
	CN(C)C1=NC(=NC(=N1)N(C)C)N(C)C	2-N,2-N,4-N,4-N,6-N,6-N-hexamethyl-1,3,5-triazine-2,4,6-triamine	Altretamine	210.28	3-F05	3	FDA Library II	645-05-6	BML-DL320	10 mM	1990	Antineoplastic	Alkylating agent	Side effects include nausea, vomiting, anemia and peripheral sensory neuropathy. Hematologic effects include anemia (33%), thrombocytopenia (9%), and leukopenia (5%).	DMSO	2843
	C(CC(O)(P(=O)(O)O)P(=O)(O)[O-])CN.O.O.O.[Na+]	sodium trihydrate hydrogen (4-amino-1-hydroxy-1-phosphonobutyl)phosphonate	Alendronate·Na Trihydrate	325.124	3-F06	3	FDA Library II	121268-17-5	BML-PR123	10 mM	1995	Bone resorption inhibitor	Farnesyl pyrophosphate synthase inhibitor	Side effects: Gastrointestinal tract (ulceration of the esophagus), General (skin rash, rarely manifesting as Stevens–Johnson syndrome and toxic epidermal necrolysis, eye problems (uveitis, scleritis) and generalized muscle, joint, and bone pain), Osteonecrosis of the Jaw, Bone (low-impact femoral fractures).	DMSO	2843
	CCCSC1=CC2=C(NC(NC(=O)OC)=N2)C=C1	methyl N-[5-(propylsulfanyl)-1H-1,3-benzodiazol-2-yl]carbamate	Albendazole	265.33	3-F07	3	FDA Library II	54965-21-8	BML-DL321	10 mM	1996	Antihelminithic	Tubulin modulator	Albendazole may cause abdominal pain, dizziness, headache, fever, nausea, vomiting, or temporary hair loss. In rare cases it may cause persistent sore throat, severe headache, seizures, vision problems, yellowing eyes or skin, dark urine, stomach pain, easy bruising, mental/mood changes, very stiff neck, change in amount of urine. Elevation of liver enzymes during treatment is a common side effec…	DMSO	2843
	OC(=O)CCC(O)=O.CNS(=O)(=O)CC1=CC2=C(NC=C2CCN(C)C)C=C1	1-{3-[2-(dimethylamino)ethyl]-1H-indol-5-yl}-N-methylmethanesulfonamide; butanedioic acid	Sumatriptan Succinate	413.5	3-F08	3	FDA Library II	103628-48-4	BML-DL565	10 mM	1992	Antimigraine, Vasoconstrictor	Selective agonist of vascular serotonin ((5-hydroxytryptamine; 5-HT) type 1-like receptors, likely the 5-HT1D and 5-HT1B subtypes. It has no significant affinity (as measured using standard radioligand binding assays) or pharmacological activity at 5-HT2, 5-HT3 receptor subtypes or at alpha1-, alpha2-, or beta-adrenergic; dopamine1; dopamine2; muscarinic; or benzodiazepine receptors.	Large doses of sumatriptan can cause sulfhemoglobinemia, a rare condition in which the blood changes from red to greenish-black, due to the integration of sulfur into the hemoglobin molecule. If sumatriptan is discontinued, the condition reverses within a few weeks. Serious cardiac events, including some that have been fatal, have occurred following the use of the drug. Events reported have inclu…	DMSO	2843
	NCCCNCCSP(O)(O)=O	({2-[(3-aminopropyl)amino]ethyl}sulfanyl)phosphonic acid	Amifostine	214.2	3-F09	3	FDA Library II	20537-88-6	BML-GR341	10 mM	1995	Antineoplastic	Cyto- and radioprotective	Common side effects of amifostine include hypocalcemia, diarrhea, nausea, vomiting, sneezing, somnolence, and hiccoughs. Serious side effects include: hypotension (found in 62% of patients), erythema multiforme, Stevens–Johnson syndrome and toxic epidermal necrolysis, immune hypersensitivity syndrome, erythroderma, anaphylaxis, and loss of consciousness (rare).	DMSO	2843
	NC1=CC=C(C(O)=O)C(O)=C1	4-amino-2-hydroxybenzoic acid	4-Aminosalicylic Acid	153.1	3-F10	3	FDA Library II	65-49-6	BML-DL325	10 mM	1994	Antibacterial	Antitubercular	Gastrointestinal side-effects (nausea, vomiting, diarrhoea) are common; the delayed-release formulation is meant to help overcome this problem. It is also a cause of drug-induced hepatitis. Patients with glucose-6-phosphate dehydrogenase deficiency should avoid taking aminosalicylic acid as it causes haemolysis. Thyroid goitre is also a side-effect because aminosalicylic acid inhibits the synthes…	DMSO	2843
	NC1=CC(C(O)=O)=C(O)C=C1	5-amino-2-hydroxybenzoic acid	Mesalamine (5-Aminosalicylic Acid)	153.14	3-F11	3	FDA Library II	89-57-6	ALX-430-110	10 mM	1987	Anti-inflammatory	Although the mechanism of action of mesalazine is not fully understood, it appears to be topical rather than systemic. Mucosal production of arachidonic acid metabolites, both through the cyclooxygenase pathways, i.e., prostanoids, and through the lipoxygenase pathways, i.e., leukotrienes and hydroxyeicosatetraenoic acids, is increased in patients with chronic inflammatory bowel disease, and it i…	Common side effects include diarrhea, nausea, cramping and flatulence.	DMSO	2843
	O.O.O.CC1(C)S[C@@H]2[C@H](NC(=O)[C@H](N)C3=CC=CC=C3)C(=O)N2[C@H]1C(O)=O	(2S,5R,6R)-6-[(2R)-2-amino-2-phenylacetamido]-3,3-dimethyl-7-oxo-4-thia-1-azabicyclo[3.2.0]heptane-2-carboxylic acid	Ampicillin Trihydrate	403.45	3-G02	3	FDA Library II	7177-48-2	BML-DL327	10 mM	1998	Broad-spectrum antibiotic, Anti-Bacterial	By binding to specific penicillin-binding proteins (PBPs) located inside the bacterial cell wall, Ampicillin inhibits the third and last stage of bacterial cell wall synthesis. Cell lysis is then mediated by bacterial cell wall autolytic enzymes such as autolysins; it is possible that Ampicillin interferes with an autolysin inhibitor.	Ampicilin can sometimes result in reactions that range in severity from a rash (in the case of patients that may unwittingly have mononucleosis) to potentially lethal allergic reactions such as anaphylaxis. However, as with other penicillin drugs, it is relatively non-toxic and adverse effects of a serious nature are encountered only rarely.	DMSO	2843
	CC(C)NCC(O)COC1=CC=C(CC(N)=O)C=C1	2-(4-{2-hydroxy-3-[(propan-2-yl)amino]propoxy}phenyl)acetamide	(±)-Atenolol	266.3	3-G03	3	FDA Library II	29122-68-7	BML-AC166	10 mM	1981	Antihypertensive	beta-adrenergic antagonist	Symptoms of an atenolol overdose include a slow heart beat, shortness of breath, fainting, dizziness, weakness, confusion, nausea, and vomiting.	DMSO	2843
	C[N+]1(CCC2=CC(=C(C=C2C1CC3=CC(=C(C=C3)OC)OC)OC)OC)CCC(=O)OCCCCCOC(=O)CC[N+]4(CCC5=CC(=C(C=C5C4CC6=CC(=C(C=C6)OC)OC)OC)OC)C.C1=CC=C(C=C1)S(=O)(=O)[O-].C1=CC=C(C=C1)S(=O)(=O)[O-]	benzenesulfonate;5-[3-[1-[(3,4-dimethoxyphenyl)methyl]-6,7-dimethoxy-2-methyl-3,4-dihydro-1H-isoquinolin-2-ium-2-yl]propanoyloxy]pentyl 3-[1-[(3,4-dimethoxyphenyl)methyl]-6,7-dimethoxy-2-methyl-3,4-dihydro-1H-isoquinolin-2-ium-2-yl]propanoate	Atracurium Besylate	1243.49	3-G04	3	FDA Library II	64228-81-5	BML-DL332	10 mM	1983	Neuromuscular blocking agent	Cholinergic blocker	Excessive doses can be expected to produce enhanced pharmacological effects. Overdosage may increase the risk of histamine release and cardiovascular effects, especially hypotension.	DMSO	2843
	OS(O)(=O)=O.CC[C@]1(O)C[C@H]2CN(C1)CCC1=C(NC3=C1C=CC=C3)[C@@](C2)(C(=O)OC)C1=CC2=C(C=C1OC)N(C)[C@@H]1[C@]22CCN3CC=C[C@](CC)([C@@H]23)[C@@H](OC(C)=O)[C@]1(O)C(=O)OC	methyl (1R,10S,11R,12R,19R)-11-(acetyloxy)-12-ethyl-4-[(1R,13S,15R,17S)-17-ethyl-15-hydrogenio-17-hydroxy-13-(methoxycarbonyl)-1,11-diazatetracyclo[13.3.1.0⁴,¹².0⁵,¹⁰]nonadeca-4(12),5,7,9-tetraen-13-yl]-10-hydroxy-5-methoxy-8-methyl-8,16-diazapentacyclo[10.6.1.0¹,⁹.0²,⁷.0¹⁶,¹⁹]nonadeca-2(7),3,5,13-tetraene-10-carboxylate	Vinblastine Sulfate	909.053	3-G05	3	FDA Library II	143-67-9	ALX-350-257	10 mM	1965	Antineoplastic	Microtubule-targeting Agent	Toxicities include myelosuppression (leukopenia (granulocytopenia), anemia), gastrointestinal toxicity, potent vesicant (blister-forming) activity, and extravasation injury (forms deep ulcers).	DMSO	2843
	CC[C@H]1OC(=O)[C@H](C)[C@@H](O[C@H]2C[C@@](C)(OC)[C@@H](O)[C@H](C)O2)[C@H](C)[C@@H](O[C@@H]2O[C@H](C)C[C@@H]([C@H]2O)N(C)C)C(C)(O)C[C@@H](C)CN(C)[C@H](C)[C@@H](O)[C@]1(C)O	(2R,3S,4R,5R,8R,11R,12S,13S,14R)-11-{[(2S,3R,4S,6R)-4-(dimethylamino)-3-hydroxy-6-methyloxan-2-yl]oxy}-2-ethyl-3,4,10-trihydroxy-13-{[(2R,4R,5S,6S)-5-hydroxy-4-methoxy-4,6-dimethyloxan-2-yl]oxy}-3,5,6,8,10,12,14-heptamethyl-1-oxa-6-azacyclopentadecan-15-one	Azithromycin	748.98	3-G06	3	FDA Library II	83905-01-5	BML-DL335	10 mM	1991	Antibiotic	RNA dependent protein synthesis inhibitor	Most common side effects are gastrointestinal: diarrhea (5%), nausea (3%), abdominal pain (3%), and vomiting. Fewer than 1% of patients stop taking the drug due to side effects. Nervousness, dermatologic reactions, and anaphylaxis have been reported. As with all antimicrobial agents, pseudomembranous colitis can occur during and up to several weeks after azithromycin therapy. Occasionally, patien…	DMSO	2843
	C[C@H]1[C@H](NC(=O)C(=N/OC(C)(C)C(O)=O)\C2=CSC(N)=N2)C(=O)N1S(O)(=O)=O	2-{[(Z)-[(2-amino-1,3-thiazol-4-yl)({[(2S,3S)-2-methyl-4-oxo-1-sulfoazetidin-3-yl]carbamoyl})methylidene]amino]oxy}-2-methylpropanoic acid	Aztreonam	435.43	3-G07	3	FDA Library II	78110-38-0	BML-DL336	10 mM	1986	Antibiotic	PBP3 Inhibitor	Reported side-effects include injection site reactions, rash, and rarely toxic epidermal necrolysis. Gastrointestinal side effects generally include diarrhea and nausea and vomiting. There may be drug-induced eosinophilia. Because of the unfused beta-lactam ring unique to aztreonam, there is limited cross-reactivity between aztreonam and other beta-lactam antibiotics, and it is generally consider…	DMSO	2843
	C[C@H]1C[C@H]2[C@@H]3CCC4=CC(=O)C=C[C@@]4([C@]3([C@H](C[C@@]2([C@]1(C(=O)CO)O)C)O)F)C	(8S,9R,10S,11S,13S,14S,16S,17R)-9-fluoro-11,17-dihydroxy-17-(2-hydroxyacetyl)-10,13,16-trimethyl-6,7,8,11,12,14,15,16-octahydrocyclopenta[a]phenanthren-3-one	Betamethasone	392.46	3-G08	3	FDA Library II	378-44-9	BML-DL337	10 mM	1961	Anti-inflammatory, Immunosuppressive	Betamethasone is a glucocorticoid receptor agonist. This leads to changes in genetic expression once this complex binds to the GRE. The antiinflammatory actions of corticosteroids are thought to involve lipocortins, phospholipase A2 inhibitory proteins which, through inhibition arachidonic acid, control the biosynthesis of prostaglandins and leukotrienes. The immune system is suppressed by cortic…	Symptoms of overdose include burning, itching, irritation, dryness, folliculitis, hypertrichosis, acneiform eruptions, hypopigmentation, perioral dermatitis, allergic contact dermatitis, maceration of the skin, secondary infection, skin atrophy, striae, and miliaria.	DMSO	2843
	CC(=O)OC1=CC=C(C=C1)C(C1=CC=C(OC(C)=O)C=C1)C1=NC=CC=C1	4-{[4-(acetyloxy)phenyl](pyridin-2-yl)methyl}phenyl acetate	Bisacodyl	361.39	3-G09	3	FDA Library II	603-50-9	BML-DL339	10 mM		Laxative	Bisacodyl works by stimulating enteric nerves to cause colonic mass movements. It is also a contact laxative; it increases fluid and NaCl secretion. Action of bisacodyl on small intestine is negligible; stimulant laxatives mainly promote evacuation of the colon.	It is not recommended to take bisacodyl within one hour of taking an antacid or milk.	DMSO	2843
	[H+].[Cl-].O=C1CC2(CCCC2)CC(=O)N1CCCCN1CCN(CC1)C1=NC=CC=N1	8-{4-[4-(pyrimidin-2-yl)piperazin-1-yl]butyl}-8-azaspiro[4.5]decane-7,9-dione	Buspirone·HCl	421.97	3-G10	3	FDA Library II	33386-08-2	BML-DL341	10 mM	1986	Anti-anxiety Agent, Anxiolytic, Sedative	Buspirone binds to 5-HT type 1A serotonin receptors on presynaptic neurons in the dorsal raphe and on postsynaptic neurons in the hippocampus, thus inhibiting the firing rate of 5-HT-containing neurons in the dorsal raphe. Buspirone also binds at dopamine type 2 (DA2) receptors, blocking presynaptic dopamine receptors. Buspirone increases firing in the locus ceruleus, an area of brain where norep…	Common adverse effects include dizziness, drowsiness, nausea, headache, nervousness, lightheadedness, short-term memory loss, and excitement.	DMSO	2843
	C1CC(C1)(C(=O)O)C(=O)O.[Pt]	cyclobutane-1,1-dicarboxylic acid;platinum	Carboplatin	339.2	3-G11	3	FDA Library II	41575-94-4	ALX-400-041	10 mM	1989	Antineoplastic	DNA Crosslinker. Activated intracellularly and binds to GC-rich sites in DNA, thereby inducing intrastrand and interstrand DNA crosslinks, as well as DNA-protein crosslinks. These result in apoptosis and cell growth inhibition. This agent possesses tumoricidal activity similar to that of its parent compound, cisplatin, but is more stable and less toxic.	The greatest benefit of carboplatin is its reduced side effects, particularly the elimination of nephrotoxic effects. Nausea and vomiting are less severe and more easily controlled. Potent myelosuppression.	DMSO	2843
	NC(=O)N1C2=CC=CC=C2C=CC2=C1C=CC=C2	2-azatricyclo[9.4.0.0³,⁸]pentadeca-1(11),3,5,7,9,12,14-heptaene-2-carboxamide	Carbamazepine	236.27	3-H02	3	FDA Library II	298-46-4	ALX-550-084	10 mM	1968	Anticonvulsant, Antimanic	Drug inhibits sustained repetitive firing by blocking use-dependent sodium channels. Pain relief is believed to be associated with blockade of synaptic transmission in the trigeminal nucleus and seizure control with reduction of post-tetanic potentiation of synaptic transmission in the spinal cord. Carbamazepine also possesses anticholinergic, central antidiuretic, antiarrhythmic, muscle relaxant…	Common adverse effects may include drowsiness, headaches and migraines, motor coordination impairment, and/or upset stomach. Carbamazepine preparations typically greatly decrease a person's alcohol tolerance. Less common side-effects may include cardiac arrhythmias, blurry or double vision and/or the temporary loss of blood cells or platelets and in rare cases can cause aplastic anemia. With norm…	DMSO	2843
	[H][C@]12SCC(COC(C)=O)=C(N1C(=O)[C@H]2NC(=O)C(=N/OC)\C1=CSC(N)=N1)C(O)=O	(6R,7R)-3-[(acetyloxy)methyl]-7-[(2Z)-2-(2-amino-1,3-thiazol-4-yl)-2-(methoxyimino)acetamido]-8-oxo-5-thia-1-azabicyclo[4.2.0]oct-2-ene-2-carboxylic acid	Cefotaxime Acid	455.47	3-H03	3	FDA Library II	63527-52-6	BML-DL347	10 mM		Broad-spectrum antibiotic, Anti-Bacterial	The bactericidal activity of cefotaxime results from the inhibition of cell wall synthesis via affinity for penicillin-binding proteins (PBPs). Cefotaxime shows high affinity for penicillin-binding proteins in the cell wall including PBP Ib and PBP III.	Adverse effects following overdosage include nausea, vomiting, epigastric distress, diarrhea, and convulsions.	DMSO	2843
	CC(C)(O\N=C(/C(=O)N[C@H]1[C@H]2SCC(C[N+]3=CC=CC=C3)=C(N2C1=O)C([O-])=O)C1=CSC(N)=N1)C(O)=O	1-{[(6R,7R)-7-[(2Z)-2-(2-amino-1,3-thiazol-4-yl)-2-[(1-carboxy-1-methylethoxy)imino]acetamido]-2-carboxylato-8-oxo-5-thia-1-azabicyclo[4.2.0]oct-2-en-3-yl]methyl}pyridin-1-ium	Ceftazidime	546.6	3-H04	3	FDA Library II	72558-82-8	BML-DL348	10 mM	1985	Antibiotic	Ceftazidime is bactericidal in action exerting its effect by inhibition of enzymes responsible for cell-wall synthesis, primarily penicillin binding protein 3 (PBP3).	Ceftazidime overdosage has occurred in patients with renal failure. Reactions have included seizure activity, encephalopathy, asterixis, neuromuscular excitability, and coma.	DMSO	2843
	OC[C@@H](NC(=O)C(Cl)Cl)[C@H](O)C1=CC=C(C=C1)[N+]([O-])=O	2,2-dichloro-N-[(1R,2R)-1,3-dihydroxy-1-(4-nitrophenyl)propan-2-yl]acetamide	Chloramphenicol	323.13	3-H05	3	FDA Library II	56-75-7	BML-DL349	10 mM	1949	Broad-spectrum antibiotic, Anti-Bacterial . A tetracycline.	Chloramphenicol is lipid-soluble, allowing it to diffuse through the bacterial cell membrane. It then reversibly binds to the L16 protein of the 50S subunit of bacterial ribosomes, where transfer of amino acids to growing peptide chains is prevented (perhaps by suppression of peptidyl transferase activity), thus inhibiting peptide bond formation and subsequent protein synthesis.	The most serious side effect of chloramphenicol treatment is aplastic anaemia. This effect is rare and is generally fatal: there is no treatment and no way of predicting who may or may not get this side effect. Chloramphenicol commomly causes bone marrow suppression during treatment; this is a direct toxic effect of the drug on human mitochondria. There is an increased risk of childhood leukemia.…	DMSO	2843
	OC(=O)CCCC1=CC=C(C=C1)N(CCCl)CCCl	4-{4-[bis(2-chloroethyl)amino]phenyl}butanoic acid	Chlorambucil	304.21	3-H06	3	FDA Library II	305-03-3	ALX-400-049	10 mM	1957	Antineoplastic, alkylating agent	Nitrogen Mustard Alkylating Agent, DNA Crosslinker.	Bone marrow suppression (anemia, neutropenia, thrombocytopenia) is the most commonly occurring side effect of chlorambucil. Withdrawn from the drug, this side effect is typically reversible. Like many alkylating agents, chlorambucil has been associated with the development of other forms of cancer. Less commonly occurring side effects include: Gastrointestinal Distress (nausea, vomiting, diarrhea…	DMSO	2843
	OC(=O)\C=C/C(O)=O.CN(C)CCC(C1=CC=C(Cl)C=C1)C1=NC=CC=C1	(2Z)-but-2-enedioic acid; [3-(4-chlorophenyl)-3-(pyridin-2-yl)propyl]dimethylamine	Chlorpheniramine Maleate	390.87	3-H07	3	FDA Library II	113-92-8	BML-DL352	10 mM		Antipruritic, Anti-Allergic, Antihistamine	Chlorpheniramine binds to the histamine H1 receptor. This blocks the action of endogenous histamine, which subsequently leads to temporary relief of the negative symptoms brought on by histamine.	Central nervous system side effects have included depression resulting in drowsiness in 75% or more of treated patients. Gastrointestinal side effects have included dry mouth and constipation in up to one-third of treated patients. Cardiovascular side effects have included hypotension, tachycardia, and palpitations. Ocular side effects of chlorpheniramine may include blurred vision, diplopia, and…	DMSO	2843
	OP(O)(O)=O.OP(O)(O)=O.CCN(CC)CCCC(C)NC1=CC=NC2=C1C=CC(Cl)=C2	{4-[(7-chloroquinolin-4-yl)amino]pentyl}diethylamine	Chloroquine Diphosphate	515.86	3-H08	3	FDA Library II	50-63-5	BML-DL353	10 mM	1949	Antimalarial	The mechanism of plasmodicidal action of chloroquine is not completely certain. Like other quinoline derivatives, it is thought to inhibit heme polymerase activity. This results in accumulation of free heme, which is toxic to the parasites.	Side effects include gastrointestinal problems, stomach ache, itch, headache, postural hypotension, nightmares and blurred vision. Another serious side-effect is toxicity to the eye (specifically, central serous retinopathy).	DMSO	2843
	O=C1N(C2CCC(=O)NC2=O)C(=O)C2=C1C=CC=C2	2-(2,6-dioxopiperidin-3-yl)-2,3-dihydro-1H-isoindole-1,3-dione	Thalidomide	258.2	3-H09	3	FDA Library II	50-35-1	BML-T115	10 mM	1998	Immunosuppressant, Leprostatic, Angiogenesis Inhibitor	Mechanism of action is not fully understood. The action may be related to suppression of excessive tumor necrosis factor-alpha (TNF-a), production and down-modulation of selected cell surface adhesion molecules involved in leukocyte migration. For example, administration of thalidomide has been reported to decrease circulating levels of TNF-a in patients with ENL, however, it has also been shown …	Potent teratogen.	DMSO	2843
	OC(=O)C1=CN(C2CC2)C2=C(C=C(F)C(=C2)N2CCNCC2)C1=O	1-cyclopropyl-6-fluoro-4-oxo-7-(piperazin-1-yl)-1,4-dihydroquinoline-3-carboxylic acid	Ciprofloxacin	331.34	3-H10	3	FDA Library II	85721-33-1	ALX-380-287	10 mM	1987	Antibiotic	The bactericidal action of ciprofloxacin results from inhibition of the enzymes topoisomerase II (DNA gyrase) and topoisomerase IV, which are required for bacterial DNA replication, transcription, repair, strand supercoiling repair, and recombination.	The major adverse effect seen with use of is gastrointestinal irritation, common with many antibiotics.	DMSO	2843
	Br.CN(C)CCCC1(OCC2=C1C=CC(=C2)C#N)C1=CC=C(F)C=C1	1-[3-(dimethylamino)propyl]-1-(4-fluorophenyl)-1,3-dihydro-2-benzofuran-5-carbonitrile hydrobromide	Citalopram·HBr	405.3	3-H11	3	FDA Library II	59729-32-7	BML-NS112	10 mM	1998	Antidepressant	A selective serotonin reuptake inhibitor (SSRI)	Unknown	DMSO	2843
	CC[C@H]1OC(=O)[C@H](C)[C@@H](O[C@H]2CC(C)(OC)[C@@H](O)C(C)O2)[C@H](C)[C@@H](O[C@@H]2OC(C)CC(C2O)N(C)C)[C@@](C)(C[C@@H](C)C(=O)[C@H](C)[C@@H](O)[C@]1(C)O)OC	(3R,4S,5S,6R,7R,9R,11R,12R,13S,14R)-6-{[(2S)-4-(dimethylamino)-3-hydroxy-6-methyloxan-2-yl]oxy}-14-ethyl-12,13-dihydroxy-4-{[(2R,5S)-5-hydroxy-4-methoxy-4,6-dimethyloxan-2-yl]oxy}-7-methoxy-3,5,7,9,11,13-hexamethyl-1-oxacyclotetradecane-2,10-dione	Clarithromycin	747.95	4-A02	4	FDA Library II	81103-11-9	BML-DL357	10 mM	1991	Antibiotic	Clarithromycin is first metabolized to 14-OH clarithromycin, which is active and works synergistically with its parent compound. Like other macrolides, it then penetrates bacteria cell wall and reversibly binds to domain V of the 23S ribosomal RNA of the 50S subunit of the bacterial ribosome, blocking translocation of aminoacyl transfer-RNA and polypeptide synthesis. Clarithromycin also inhibits …	Most common side-effects are gastrointestinal: diarrhea, nausea, extreme irritability, abdominal pain and vomiting, facial swelling. Less common side-effects include headaches, hallucinations (auditory and visual), dizziness/motion sickness, rashes, alteration in senses of smell and taste, including a metallic taste that lasts the entire time one takes it. Dry mouth, panic and / or anxiety attack…	DMSO	2843
	OC(=O)CC(O)(CC(O)=O)C(O)=O.CCN(CC)CCOC1=CC=C(C=C1)C(=C(\Cl)C1=CC=CC=C1)\C1=CC=CC=C1	(2-{4-[(E)-2-chloro-1,2-diphenylethenyl]phenoxy}ethyl)diethylamine; 2-hydroxypropane-1,2,3-tricarboxylic acid	Clomiphene Citrate	598.09	4-A03	4	FDA Library II	50-41-9	BML-DL360	10 mM	1967	Estrogen Modulator, Fertility Agent	Selective estrogen receptor modulator (SERM). Clomifene appears to stumulate the release of gonadotropins, follicle-stimulating hormone (FSH), and leuteinizing hormone (LH), which leads to the development and maturation of ovarian follicle, ovulation, and subsequent development and function of the coprus luteum, thus resulting in pregnancy. Gonadotropin release may result from direct stimulation …	Common adverse drug reactions associated with the use of clomifene (≥1% of patients) include: vasomotor flushes (or hot flashes), abdominal discomfort, visual blurring (dose-dependent), and/or reversible ovarian enlargement and cyst formation. Infrequent adverse effects (0.1–1% of patients) include: abnormal uterine bleeding, nausea, and/or vomiting. Rare adverse effects (<0.1% of patients) inclu…	DMSO	2843
	OS(O)(=O)=O.COC(=O)C(N1CCC2=C(C1)C=CS2)C1=CC=CC=C1Cl	methyl (2S)-2-(2-chlorophenyl)-2-{4H,5H,6H,7H-thieno[3,2-c]pyridin-5-yl}acetate	Clopidogrel Hydrogen Sulfate	419.9	4-A04	4	FDA Library II	135046-48-9	BML-AC1290	10 mM	1997	Antiplatelet Agent, Platelet Aggregation Inhibitor, Fibrinolytic	The active metabolite of clopidogrel prevents binding of adenosine diphosphate (ADP) to its platelet receptor, impairing the ADP-mediated activation of the glycoprotein GPIIb/IIIa complex. It is proposed that the inhibition involves a defect in the mobilization from the storage sites of the platelet granules to the outer membrane. he drug specifically and irreversibly inhibits the P2Y12 subtype o…	Serious adverse drug reactions associated with clopidogrel therapy include: Severe neutropenia, Thrombotic thrombocytopenic purpura (TTP), Hemorrhage. Other side effects may include: Upper GI discomfort, Gastric or duodenal ulcer, Gastritis, Diarrhea, Rash, Chest pain, Edema.	DMSO	2843
	[H][C@@]12C[C@H](C)[C@](OC(=O)CC)(C(=O)CCl)[C@@]1(C)C[C@H](O)[C@@]1(F)[C@@]2([H])CCC2=CC(=O)C=C[C@]12C	(1R,2S,10S,11S,13S,14R,15S,17S)-14-(2-chloroacetyl)-1-fluoro-17-hydroxy-2,13,15-trimethyl-5-oxotetracyclo[8.7.0.0²,⁷.0¹¹,¹⁵]heptadeca-3,6-dien-14-yl propanoate	Clobetasol Propionate	466.97	4-A05	4	FDA Library II	25122-46-7	BML-DL363	10 mM	1985	Anti-inflammatory, Corticosteroid	Thought to act by the induction of phospholipase A2 inhibitory proteins, collectively called lipocortins. It is postulated that these proteins control the biosynthesis of potent mediators of inflammation such as prostaglandins and leukotrienes by inhibiting the release of their common precursor arachidonic acid. Arachidonic acid is released from membrane phospholipids by phospholipase A2. Initial…	Teratogen	DMSO	2843
	OC(=O)CC(O)(CC(O)=O)C(O)=O.CN(C)CCOC(C1=CC=CC=C1)C1=C(C)C=CC=C1	2-hydroxypropane-1,2,3-tricarboxylic acid; dimethyl({2-[(2-methylphenyl)(phenyl)methoxy]ethyl})amine	Orphenadrine Citrate	461.5	4-A06	4	FDA Library II	4682-36-4	BML-AC1386	10 mM	1959	Muscle relaxant, Antiparkinson agent	Orphenadrine binds and inhibits both histamine H1 receptors and NMDA receptors. It restores the motor disturbances induced by neuroleptics, in particular the hyperkinesia. The dopamine deficiency in the striatum increases the stimulating effects of the cholinergic system. This stimulation is counteracted by the anticholinergic effect of orphenadrine. It may have a relaxing effect on skeletal musc…	Common side effects include: dry mouth, dizziness, drowsiness, restlessness, insomnia, constipation, urine retention, orthostatic hypotension, and euphoria. The drowsiness and similar side effects tend to resolve within the first three to seven days of therapy. The euphoria is slight to moderate and subjectively different from that of both opioids and carisoprodol.	DMSO	2843
	CCN(C(=O)\C=C\C)C1=C(C)C=CC=C1	(2E)-N-ethyl-N-(2-methylphenyl)but-2-enamide	Crotamiton	203.28	4-A07	4	FDA Library II	483-63-6	BML-DL366	10 mM	1949	Scabicidal (for treating scabies) and antipruritic	Crotamiton is usually used to treat pruritis (itching of the skin) caused by scabies or sunburn. Crotamiton relieves itching by producing what is called a counter-irritation. As crotamiton evaporates from the skin, it produces a cooling effect. This cooling effect helps to divert your body's attention away from the itching. Due to this cooling effect it is also effective for the relief of sunburn…	The most common side effect of crotamiton is skin irritation.	DMSO	2843
	C1CNP(=O)(OC1)N(CCCl)CCCl.O	N,N-bis(2-chloroethyl)-2-oxo-1,3,2λ5-oxazaphosphinan-2-amine;hydrate	Cyclophosphamide monohydrate	279.1	4-A08	4	FDA Library II	6055-19-2	ALX-400-051	10 mM	1959	Antineoplastic, Immunosuppressive	Nitrogen Mustard Alkylating Agent, DNA Crosslinker.	Myelosuppression consisting primarily of leukopenia is the most common dose-limiting side effect. Anemia develops occasionally. Aplastic anemia has been reported rarely. One case of cyclophosphamide-induced methemoglobinemia has also been reported.	DMSO	2843
	NC1=NC(=O)N(C=C1)[C@@H]1O[C@H](CO)[C@@H](O)[C@@H]1O	4-amino-1-[(2R,3S,4S,5R)-3,4-dihydroxy-5-(hydroxymethyl)oxolan-2-yl]-1,2-dihydropyrimidin-2-one	Cytarabine	243.22	4-A09	4	FDA Library II	147-94-4	BML-DL370	10 mM	1969	Antineoplastic, Antiviral, Immunosuppressive	Antimetabolite of cytidine; Cytarabine is converted to the triphosphatel and then competes with cytidine for incorporation into DNA. Because the arabinose sugar sterically hinders the rotation of the molecule within DNA, DNA replication ceases, specifically during the S phase of the cell cycle. This agent also inhibits DNA polymerase, resulting in a decrease in DNA replication and repair.	Causes granulocytopenia, leukopenia, thrombo-cytopenia, anemia.	DMSO	2843
	CN(C)\N=N\C1=C(N=CN1)C(N)=O	5-[(1E)-dimethyltriaz-1-en-1-yl]-1H-imidazole-4-carboxamide	Dacarbazine	182.18	4-A10	4	FDA Library II	4342-03 4	BML-DL371	10 mM	1975	Antineoplastic	Alkylating agent. Bioactivated in liver by demethylation to "MTIC" and then to diazomethane, which is an "alkylating agent".	Unknown	DMSO	2843
	[H][C@@]12CC[C@@](O)(C#C)[C@@]1(C)CC[C@@]1([H])[C@@]2([H])CCC2=CC3=C(C[C@]12C)C=NO3	(1S,2R,13R,14S,17R,18S)-17-ethynyl-2,18-dimethyl-7-oxa-6-azapentacyclo[11.7.0.0²,¹⁰.0⁴,⁸.0¹⁴,¹⁸]icosa-4(8),5,9-trien-17-ol	Danazol	337.46	4-A11	4	FDA Library II	17230-88-5	BML-DL372	10 mM	1976	Estrogen Antagonist, Endometriosis treatment	Gonadotropin inhibitor. Danazol suppresses the pituitary-ovarian axis possibly by inhibiting the output of pituitary gonadotropins. Danazol also depresses the preovulatory surge in output of follicle-stimulating hormone (FSH) and luteinizing hormone (LH), thereby reducing ovarian estrogen production. Danazol may also directly inhibits ovarian steroidogenesis; bind to androgen, progesterone, and g…	Androgenic side effects such a hirsutism, voice deepening are of concern. Other possible side effects include acne and oily skin. Some patients who use danazol experience weight gain and fluid retention. The use of danazol for endometriosis has been linked to an increased risk of ovarian cancer. Danazol has, like most other androgenic agents, been linked with an increased risk of liver tumors. Th…	DMSO	2843
	ClC1=CC2=C(C=C1)C(=C1CCNCC1)C1=C(CC2)C=CC=N1	13-chloro-2-(piperidin-4-ylidene)-4-azatricyclo[9.4.0.0³,⁸]pentadeca-1(11),3(8),4,6,12,14-hexaene	Desloratadine	310.82	4-B02	4	FDA Library II	100643-71-8	BML-DL154	10 mM	2001	Antihistamine, Antiallergy	Desloratadine is a long-acting second-generation H1-receptor antagonist which has a selective and peripheral H1-antagonist action. Desloratadine competes with free histamine for binding at H1-receptors in the GI tract, uterus, large blood vessels, and bronchial smooth muscle. This blocks the action of endogenous histamine, which subsequently leads to temporary relief of the negative symptoms (eg.…	Most common side-effects are fatigue, dry mouth, headache, and gastrointestinal disturbances.	DMSO	2843
	[H][C@]12CCCC[C@]11CCN(C)[C@H]2CC2=C1C=C(OC)C=C2	(1S,9S,10S)-4-methoxy-17-methyl-17-azatetracyclo[7.5.3.0¹,¹⁰.0²,⁷]heptadeca-2(7),3,5-triene	Dextromethorphan	271.4	4-B03	4	FDA Library II	125-71-3	BML-DL374	10 mM		An Antitussive drug (cough suppressant)	Opiod-like drug. Acts as an antagonist to the NMDA glutamatergic receptor as well as the α3/β4 nicontinic receptor, targeting the serotonin reuptake pump. It is also an agonist to the opioid sigma 1 and sigma 2 receptors.	Unknown	DMSO	2843
	C1=CC=C(C(=C1)CC(=O)[O-])NC2=C(C=CC=C2Cl)Cl.[Na+]	sodium;2-[2-(2,6-dichloroanilino)phenyl]acetate	Diclofenac·Na Salt	318.1	4-B04	4	FDA Library II	15307-79-6	BML-DL375	10 mM	1988	Non-steroidal anti-inflammatory	The antiinflammatory effects of diclofenac are believed to be due to inhibition of both leukocyte migration and the enzyme cylooxygenase (COX-1 and COX-2), leading to the peripheral inhibition of prostaglandin synthesis. Besides the COX-inhibition, a number of other molecular targets of diclofenac that could contribute to its pain-relieving actions have recently been identified. These include: Bl…	Diclofenac is among the better tolerated NSAIDs. Though 20% of patients on long-term treatment experience side-effects, only 2% have to discontinue the drug, mostly due to gastrointestinal complaints. The drug increases the risk of myocardial infarction. Liver damage occurs infrequently, and is usually reversible. Hepatitis may occur rarely without any warning symptoms and may be fatal. Bone marr…	DMSO	2843
	NC1=NC(=O)N(C=C1)[C@H]1CC[C@@H](CO)O1	4-amino-1-[(2R,5S)-5-(hydroxymethyl)oxolan-2-yl]-1,2-dihydropyrimidin-2-one	Zalcitabine (2',3'-Dideoxycytidine)	211.22	4-B05	4	FDA Library II	7481-89-2	BML-DL376	10 mM	1992	Antiviral, Anti-HIV Agent	Nucleoside reverse transcriptase inhibitor (NRTI) with activity against Human Immunodeficiency Virus Type 1 (HIV-1). Within cells, zalcitabine is converted to its active metabolite, dideoxycytidine 5'-triphosphate (ddCTP), by the sequential action of cellular enzymes. ddCTP interferes with viral RNA-directed DNA polymerase (reverse transcriptase) by competing for utilization of the natural substr…	The most common adverse events at the beginning of treatment are nausea and headache. More serious adverse events are peripheral neuropathy, which can occur in up to 33% of patients with advanced disease, oral ulcers, oesophageal ulcers and, rarely, pancreatitis.	DMSO	2843
	OC(=O)C1=C(O)C=CC(=C1)C1=C(F)C=C(F)C=C1	5-(2,4-difluorophenyl)-2-hydroxybenzoic acid	Diflunisal	250.2	4-B06	4	FDA Library II	22494-42-4	BML-DL378	10 mM	1982	Nonsteroidal Anti-inflammatory, Analgesic, Antipyretic	The precise mechanism of the analgesic and anti-inflammatory actions of diflunisal is not known. Diflunisal is a prostaglandin synthetase inhibitor. In animals, prostaglandins sensitize afferent nerves and potentiate the action of bradykinin in inducing pain. Since prostaglandins are known to be among the mediators of pain and inflammation, the mode of action of diflunisal may be due to a decreas…	Like with all NSAIDS, Diflunisal use leads to an increased risk of stomach ulcers, and their complications, with long-term use.	DMSO	2843
	CCN(CC)C(=S)SSC(=S)N(CC)CC	N,N-diethyl[(diethylcarbamothioyl)disulfanyl]carbothioamide	Disulfiram	296.54	4-B07	4	FDA Library II	97-77-8	BML-DL379	10 mM	1951	Alcohol Deterrent	Disulfiram blocks the oxidation of alcohol through its irreversible inactivation of aldehyde dehydrogenase, which acts in the second step of ethanol utilization. In addition, disulfiram competitively binds and inhibits the peripheral benzodiazepine receptor, which may indicate some value in the treatment of the symptoms of alcohol withdrawal, however this activity has not been extensively studied.	The most common side effects (in the absence of alcohol) are drowsiness, headache, and a metallic or garlic taste in the mouth, though more severe side effects may occur. Tryptophol is a chemical compound that induces sleep in humans. It is formed in the liver after disulfiram treatment. Cases of disulfiram neurotoxicity have also occurred, causing extrapyramidal and other symptoms.	DMSO	2843
	CS(O)(=O)=O.COC1=CC2=C(C=C1OC)C(N)=NC(=N2)N1CCN(CC1)C(=O)C1COC2=C(O1)C=CC=C2	2-[4-(2,3-dihydro-1,4-benzodioxine-2-carbonyl)piperazin-1-yl]-6,7-dimethoxyquinazolin-4-amine	Doxazosin Mesylate	547.59	4-B08	4	FDA Library II	77883-43-3	BML-DL204	10 mM	1990	Antihypertensive, Vasodilator	Selective antagonst of postsynaptic α1-adrenergic receptors. α1-Receptors mediate contraction and hypertrophic growth of smooth muscle cells. Antagonism of these receptors leads to smooth muscle relaxation in the peripheral vasculature and prostate gland.	Cardiovascular side effects are the most common. Dizziness has been reported in 3% to 14%. Rarely, syncope has been associated with doxazosin, and appears to be more likely in patients greater than 65 years old. Peripheral edema, palpitations, chest pain, and tachycardia have been reported in 7%, 4%, 3%, and 2% of patients, respectively. Cerebrovascular accidents, postural dizziness, bradycardia,…	DMSO	2843
	O.C[C@@H]1[C@H]2[C@H](O)[C@H]3[C@H](N(C)C)C(=O)\C(=C(/N)O)C(=O)[C@@]3(O)C(=O)C2=C(O)C2=C1C=CC=C2O	(4S,4aR,5S,5aR,6R,12aS)-4-(dimethylamino)-3,5,10,12,12a-pentahydroxy-6-methyl-1,11-dioxo-1,4,4a,5,5a,6,11,12a-octahydrotetracene-2-carboxamide	Doxycycline Monohydrate	462.44	4-B09	4	FDA Library II	17086-28-1	BML-DL381	10 mM		Broad-spectrum antibiotic synthetically derived from oxytetracycline.	Inhibits bacterial protein synthesis by binding, reversibly, to the 30 S ribosomal subunit, thus blocking the binding of aminoacyl tRNA to mRNA	Unknown	DMSO	2843
	CCOC(=O)[C@H](CCC1=CC=CC=C1)N[C@@H](C)C(=O)N1CCC[C@H]1C(O)=O	(2S)-1-[(2S)-2-{[(2S)-1-ethoxy-1-oxo-4-phenylbutan-2-yl]amino}propanoyl]pyrrolidine-2-carboxylic acid	Enalapril	376.4	4-B10	4	FDA Library II	75847-73-3	BML-PI152	10 mM		Used in reducing hypertension and in treatment of chromic heart failure.	An ACE inhibitor. It antagonizes the effect of the RAAS.	Most common side effects include hypotension, dizziness when standing up, and dry cough.	DMSO	2843
	[K+].COC1=CC2=C([N-]C(=N2)S(=O)CC2=NC=C(C)C(OC)=C2C)C=C1	5-methoxy-2-[(4-methoxy-3,5-dimethylpyridin-2-yl)methanesulfinyl]-1H-1,3-benzodiazole	Esomeprazole Potassium	383.506	4-B11	4	FDA Library II	161796-84-5	BML-DL386	10 mM		An antiulcerative agent.	Inhibits H+/K+ ATPase in gastric parietal cells, thereby inhibiting gastric acid secretion.	Side effects include vomiiting, intestinal obstruction, hyponatraemia and dehydration	DMSO	2843
	[H][C@@]12CC[C@H](O)[C@@]1(C)CC[C@]1([H])C3=C(CC[C@@]21[H])C=C(O)C=C3	(1S,10R,11S,14S,15S)-15-methyltetracyclo[8.7.0.0²,⁷.0¹¹,¹⁵]heptadeca-2(7),3,5-triene-5,14-diol	Estradiol	272.39	4-C02	4	FDA Library II	50-28-2	BML-BL093	10 mM		Estrogen, Hormonal replacement, Antineoplastic	Estrogen receptor activator. Estradiol binds well to both estrogen receptors, ERα, and Erβ.	Naturally occuring sex hormon.	DMSO	2843
	[H][C@@]12CCC(=O)[C@@]1(C)CC[C@]1([H])C3=C(CC[C@@]21[H])C=C(O)C=C3	(1S,10R,11S,15S)-5-hydroxy-15-methyltetracyclo[8.7.0.0²,⁷.0¹¹,¹⁵]heptadeca-2(7),3,5-trien-14-one	Estrone	270.37	4-C03	4	FDA Library II	53-16-7	BML-BL090	10 mM		Antineoplastic, Estrogen	Estrogen receptor (ER) agonist. Hormone-bound estrogen receptors dimerize, translocate to the nucleus of cells and bind to estrogen response elements (ERE) of genes. Binding to ERE alters the transcription rate of affected genes. Estrogens increase the hepatic synthesis of sex hormone binding globulin (SHBG), thyroid-binding globulin (TBG), and other serum proteins and suppress follicle-stimulati…	Estrogenic hormone secreted by the ovary as well as adipose tissue.	DMSO	2843
	[Na+].[Na+].CC(O)(P(O)([O-])=O)P(O)([O-])=O	disodium hydrogen (1-hydrogen phosphonato-1-hydroxyethyl)phosphonate	Etidronate Disodium	249.99	4-C04	4	FDA Library II	7414-83-7	BML-DL390	10 mM	1977	Antiosteoporotic	Reduces osteoclastic activity, prevents bone resorption	Etidronate has been generally well tolerated after both oral and intravenous administration. Side effects have been uncommon and include diarrhea, nausea, vomiting, abdominal discomfort, esophagitis, glossitis, and peptic ulcer. Loss of taste or metallic taste has been reported in up to 52% of patients receiving intravenous etidronate and in 4% of patients receiving oral etidronate.	DMSO	2843
	CC(=O)OCC(CCN1C=NC2=C1N=C(N)N=C2)COC(C)=O	2-[(acetyloxy)methyl]-4-(2-amino-9H-purin-9-yl)butyl acetate	Famciclovir	321.33	4-C05	4	FDA Library II	104227-87-4	BML-DL392	10 mM	1994	Antiviral	A prodrug of penciclovir; Viral DNA polymerase inhibitor (after prior activation by viral thymidine kinase and subsequently cellular kinases.	Side effects: mild to extreme stomach upset, headaches, mild fever.	DMSO	2843
	CS(O)(=O)=O.OC1=CC=C(C=C1)C1CNCCC2=C1C=C(O)C(O)=C2Cl	6-chloro-1-(4-hydroxyphenyl)-2,3,4,5-tetrahydro-1H-3-benzazepine-7,8-diol hydrochloride	Fenoldopam Mesylate	401.87	4-C06	4	FDA Library II	67227-57-0	BML-DL395	10 mM	1997	Antihypertensive	Peripheral selective D1 receptor weak partial agonist/antagonist	Unknown	DMSO	2843
	CC(C1=CC(=CC=C1)OC2=CC=CC=C2)C(=O)[O-].CC(C1=CC(=CC=C1)OC2=CC=CC=C2)C(=O)[O-].O.O.[Ca+2]	calcium;2-(3-phenoxyphenyl)propanoate;dihydrate	Fenoprofen Calcium	558.64	4-C07	4	FDA Library II	53746-45-5	BML-DL396	10 mM	1976	Analgesic	NSAID; Cyclooxygenase inhibitor	Unknown	DMSO	2843
	CC(C)OC(=O)C(C)(C)OC1=CC=C(C=C1)C(=O)C1=CC=C(Cl)C=C1	propan-2-yl 2-[4-(4-chlorobenzoyl)phenoxy]-2-methylpropanoate	Fenofibrate	360.83	4-C08	4	FDA Library II	49562-28-9	ALX-270-481	10 mM	1993	Antilipidemic	Peroxisome proliferator-activated receptor type alpha (PPARα) activator.	Gastrointestinal: Digestive, gastric or intestinal disorders (abdominal pain, nausea, vomiting, diarrhea, and flatulence). Skin Reactions: Rashes, Pruritus, urticaria or photosensitivity reactions.	DMSO	2843
	[H][C@@]12CC[C@H](C(=O)NC(C)(C)C)[C@@]1(C)CC[C@@]1([H])[C@@]2([H])CC[C@@]2([H])NC(=O)C=C[C@]12C	(1S,2R,7R,10S,11S,14S,15S)-N-tert-butyl-2,15-dimethyl-5-oxo-6-azatetracyclo[8.7.0.0²,⁷.0¹¹,¹⁵]heptadec-3-ene-14-carboxamide	Finasteride	372.5	4-C09	4	FDA Library II	98319-26-7	ALX-270-491	10 mM	1992	Benign prostatic hypertrophy treatment	Synthetic antiandrogen; Type II 5-α reductase inhibitor	Side effects of finasteride include impotence (1.1% to 18.5%), abnormal ejaculation (7.2%), decreased ejaculatory volume (0.9% to 2.8%), abnormal sexual function (2.5%), gynecomastia (2.2%), erectile dysfunction (1.3%), ejaculation disorder (1.2%) and testicular pain.	DMSO	2843
	FC1=CNC(=O)NC1=O	5-fluoro-1,2,3,4-tetrahydropyrimidine-2,4-dione	Fluorouracil (5-Fluorouracil)	130.08	4-C10	4	FDA Library II	51-21-8	ALX-480-099	10 mM	1970	Antineoplastic	Antimetabolite; Thymidylate Synthase Inhibitor.	Causes myelosuppression followed by eosinophilia, thrombocytopenia, and toxic granulation.	DMSO	2843
	CC(C(O)=O)C1=CC=C(C(F)=C1)C1=CC=CC=C1	2-(3-fluoro-4-phenylphenyl)propanoic acid	Flurbiprofen	244.26	4-C11	4	FDA Library II	5104-49-4	BML-DL400	10 mM	1988	Nonsteroidal anti-inflammatory agent, Antipyretic, Analgesic	Anti-inflammatory effect of flurbiprofen occurs via reversible inhibition of cyclooxygenase (COX), the enzyme responsible for the conversion of arachidonic acid to prostaglandin G2 (PGG2) and PGG2 to prostaglandin H2 (PGH2) in the prostaglandin synthesis pathway. This effectively decreases the concentration of prostaglandins involved in inflammation, pain, swelling and fever. Flurbiprofen is a no…	Common adverse events include abdominal pain, constipation, diarrhea, dyspepsia, flatulence, GI bleeding, GI perforation, nausea, peptic ulcer, vomiting, renal function abnormalities, anemia, dizziness, edema, liver function test abnormalities, headache, prolonged bleeding time, pruritus, rash, tinnitus.	DMSO	2843
	Cl.CN(C)CCC=C1C2=CC=CC=C2CCC2=C1C=CC=C2	dimethyl({3-[(2E)-tricyclo[9.4.0.0³,⁸]pentadeca-1(11),3,5,7,12,14-hexaen-2-ylidene]propyl})amine hydrochloride	Amitriptyline·HCl	313.86	4-D02	4	FDA Library II	549-18-8	BML-DL581	10 mM	1961	Antidepressant	Norepinephrine/serotonin reuptake inhibitor	The main two side effects that occur from taking amitriptyline are drowsiness and a dry mouth. Other common side effects of using amitriptyline are mostly due to its anticholinergic activity, including: weight gain, changes in appetite, muscle stiffness, nausea, constipation, nervousness, dizziness, blurred vision, urinary retention, and changes in sexual function. Amitriptyline can induce hepato…	DMSO	2843
	OC[C@H]1O[C@H](C[C@@H]1O)N1C=C(F)C(=O)NC1=O	5-fluoro-1-[(2R,4S,5R)-4-hydroxy-5-(hydroxymethyl)oxolan-2-yl]-1,2,3,4-tetrahydropyrimidine-2,4-dione	Floxuridine	246.19	4-D03	4	FDA Library II	50-91-9	BML-DL403	10 mM	1970	Antineoplastic	Analog of 5-fluorouracil; Suicide irreversible inhibitor of thymidylate synthase.	Cardiovascular: Arterial aneurysm, ischemia, thrombosis, embolism; Dermatologic: Localized erythema, alopecia; GI tract: Nausea and vomiting, diarrhea, duodenal ulcers; hepatic necrosis; hepatic abscesses; intra- and extrahepatic biliary sclerosis; Hematologic: Bone marrow suppression, Miscellaneous: Fever and malaise; infection of the catheter site.	DMSO	2843
	[H][C@@]12C[C@H]3OC(C)(C)O[C@@]3(C(=O)CO)[C@@]1(C)C[C@H](O)[C@@]1(F)[C@@]2([H])C[C@H](F)C2=CC(=O)C=C[C@]12C	(1S,2S,4R,8S,9S,11S,12R,13S,19S)-12,19-difluoro-11-hydroxy-8-(2-hydroxyacetyl)-6,6,9,13-tetramethyl-5,7-dioxapentacyclo[10.8.0.0²,⁹.0⁴,⁸.0¹³,¹⁸]icosa-14,17-dien-16-one	Fluocinolone Acetonide	452.5	4-D04	4	FDA Library II	67-73-2	BML-DL404	10 mM	1963	Antiinflammatory	Synthetic hydrocortisone	The following local adverse reactions are reported infrequently with topical corticosteroids, but may occur more frequently with the use of occlusive dressings. These reactions are listed in an approximate decreasing order of occurrence: Burning, Itching, Irritation, Dryness, Folliculitis, Hypertrichosis, Acneiform eruptions, Hypopigmentation, Perioral dermatitis, Allergic contact dermatitis, Mac…	DMSO	2843
	CC(C)C(=O)NC1=CC=C(C(=C1)C(F)(F)F)[N+]([O-])=O	2-methyl-N-[4-nitro-3-(trifluoromethyl)phenyl]propanamide	Flutamide	276.22	4-D05	4	FDA Library II	13311-84-7	BML-DL406	10 mM	1989	Antineoplastic, Hormonal	Nonsteroidal antiandrogen that is structurally related to bicalutamide and nilutamide. Flutamide and its more potent active metabolite 2-hydroxyflutamide competitively block dihydrotestosterone binding at androgen receptors, forming inactive complexes which cannot translocate into the cell nucleus. Formation of inactive receptors inhibits androgen-dependent DNA and protein synthesis, resulting in…	Causes hot flashes, decrease in libido, muscle wasting, personality changes, and bone loss. May induce gynecomastia. Some patients experience mild liver injury, which resolves when the drug is discontinued. It may also cause gastrointestinal side effects.	DMSO	2843
	OC(CN1C=NC=N1)(CN1C=NC=N1)C1=C(F)C=C(F)C=C1	2-(2,4-difluorophenyl)-1,3-bis(1H-1,2,4-triazol-1-yl)propan-2-ol	Fluconazole	306.27	4-D06	4	FDA Library II	86386-73-4	BML-DL407	10 mM	1990	Antifungal	Inhibitor of the fungal cytochrome P450 enzyme 14α-demethylase	Adverse drug reactions associated with fluconazole therapy include: Common (≥1% of patients): rash, headache, dizziness, nausea, vomiting, abdominal pain, diarrhea, and/or elevated liver enzymes; Infrequent (0.1–1% of patients): anorexia, fatigue, constipation; Rare (<0.1% of patients): oliguria, hypokalaemia, paraesthesia, seizures, alopecia, Stevens–Johnson syndrome, thrombocytopenia, other blo…	DMSO	2843
	NS(=O)(=O)C1=C(Cl)C=C(NCC2=CC=CO2)C(=C1)C(O)=O	4-chloro-2-[(furan-2-ylmethyl)amino]-5-sulfamoylbenzoic acid	Furosemide	330.74	4-D07	4	FDA Library II	54-31-9	BML-DL410	10 mM	1966	Diuretic	A loop diuretic. Inhibits water reabsorption in the nephron by blocking the sodium-potassium-chloride cotransporter (NKCC2) in the thick ascending limb of the loop of Henle. This is achieved through competitive inhibition at the chloride binding site on the cotransporter, thus preventing the transport of sodium from the lumen of the loop of Henle into the basolateral interstitium.	Although disputed, it is considered ototoxic. Furosemide also can lead to gout due to hyperuricemia. Hyperglycemia is also a common side effect. The tendency, as for all loop diuretics, to cause low potassium levels (hypokalemia) has given rise to combination products, either with potassium itself (e.g. Lasix-K) or with the potassium sparing diuretic of amiloride (Co-amilofruse).	DMSO	2843
	NC1=NC2=C(N=CN2COC(CO)CO)C(=O)N1	2-amino-9-{[(1,3-dihydroxypropan-2-yl)oxy]methyl}-6,9-dihydro-1H-purin-6-one	Ganciclovir	255.23	4-D08	4	FDA Library II	82410-32-0	BML-DL411	10 mM	1989	Antiviral	Ganciclovir's antiviral activity inhibits virus replication. This inhibitory action is highly selective as the drug must be converted to the active form by a virus-encoded cellular enzyme, thymidine kinase (TK). TK catalyzes phosphorylation of ganciclovir to the monophosphate, which is then subsequently converted into the diphosphate by cellular guanylate kinase and into the triphosphate by a num…	Ganciclovir is commonly associated with a range of serious haematological adverse effects. Common adverse drug reactions (≥1% of patients) include: granulocytopenia, neutropenia, anaemia, thrombocytopenia, fever, nausea, vomiting, dyspepsia, diarrhoea, abdominal pain, flatulence, anorexia, raised liver enzymes, headache, confusion, hallucination, seizures, pain and phlebitis at injection site (du…	DMSO	2843
	COC1=C(N2CCNC(C)C2)C(F)=CC2=C1N(C=C(C(O)=O)C2=O)C1CC1	1-cyclopropyl-6-fluoro-8-methoxy-7-(3-methylpiperazin-1-yl)-4-oxo-1,4-dihydroquinoline-3-carboxylic acid	Gatifloxacin	375.39	4-D09	4	FDA Library II	112811-59-3	ALX-380-291	10 mM	1999	Antibiotic	Bacterial DNA gyrase and topoisomerase IV inhibitor.	A Canadian study published in the New England Journal of Medicine in March 2006 claims the drug can have "life threatening" side effects including serious diabetes. Subsequently it was reported that Bristol-Myers Squibb would stop manufacture of Tequin, end sales of the drug after existing stockpiles were exhausted. Other serious side effects reported with gatifloxacin include hallucinations, liv…	DMSO	2843
	OS(O)(=O)=O.CNC(C)C1CCC(N)C(OC2C(N)CC(N)C(OC3OCC(C)(O)C(NC)C3O)C2O)O1	6-diamino-3-[3-amino-6-[1-(methylamino)ethyl]oxan-2-yl]oxy-2-hydroxycyclohexyl]oxy-5-methyl-4-(methylamino)oxane-3,5-diol;sulfuric acid	Gentamycin Sulfate	575.674	4-D10	4	FDA Library II	1405-41-0	BML-DL413	10 mM	1970	Antibiotic, Antibacterial	Irreversibly binds to four nucleotides of 16S rRNA and a single amino acid of protein S12. This interferes with decoding site in the vicinity of nucleotide 1400 in 16S rRNA of 30S subunit. This region interacts with the wobble base in the anticodon of tRNA. This leads to interference with the initiation complex, misreading of mRNA so incorrect amino acids are inserted into the polypeptide leading…	Mild and reversible nephrotoxicity may be observed in 5 - 25% of patients. The drug may cause irreversible ototoxicity. Otoxocity appears to be correlated to cumulative lifetime exposure. Drug accumulation in the endolymph and perilymph of the inner ear causes irreversible damage to hair cells of the cochlea or summit of ampullar cristae in the vestibular complex. High frequency hearing is lost f…	DMSO	2843
	CC1=CC(OCCCC(C)(C)C(O)=O)=C(C)C=C1	5-(2,5-dimethylphenoxy)-2,2-dimethylpentanoic acid	Gemfibrozil	250.33	4-D11	4	FDA Library II	25812-30-0	BML-DL414	10 mM	1981	Antilipemic	Gemfibrozil increases the activity of extrahepatic lipoprotein lipase (LL), thereby increasing lipoprotein triglyceride lipolysis. It does so by activating Peroxisome proliferator-activated receptor-alpha (PPARα) 'transcription factor ligand', a receptor that is involved in metabolism of carbohydrates and fats, as well as adipose tissue differentiation. This increase in the synthesis of lipoprote…	Nontherapeutic effects and toxicities: GI distress, Musculoskeletal pain, Increased incidence of gallstones, Hypokalemia, Increased risk of cancer.	DMSO	2843
	CCC1=C(C)CN(C(=O)NCCC2=CC=C(C=C2)S(=O)(=O)NC(=O)N[C@H]2CC[C@H](C)CC2)C1=O	3-ethyl-4-methyl-2-oxo-N-(2-{4-[({[(1r,4r)-4-methylcyclohexyl]carbamoyl}amino)sulfonyl]phenyl}ethyl)-2,5-dihydro-1H-pyrrole-1-carboxamide	Glimepiride	490.62	4-E02	4	FDA Library II	93479-97-1	BML-DL416	10 mM	1995	Hypoglycemic, Antidiabetic	Glimepiride likely binds to ATP-sensitive potassium channel receptors on the pancreatic cell surface, reducing potassium conductance and causing depolarization of the membrane. Membrane depolarization stimulates calcium ion influx through voltage-sensitive calcium channels. This increase in intracellular calcium ion concentration induces the secretion of insulin.	Side effects from taking glimepiride include gastrointestinal tract (GI) disturbance, and rarely thrombocytopenia, leukopenia, hemolytic anemia, and occasionally allergic reactions occur. Alcohol consumption and exposure to sunlight should be restricted in patients taking it because they can worsen the side effects.	DMSO	2843
	[H][C@@]12CC[C@](O)(C(=O)CO)[C@@]1(C)C[C@H](O)[C@@]1([H])[C@@]2([H])CCC2=CC(=O)CC[C@]12C	(1S,2R,10S,11S,14R,15S,17S)-14,17-dihydroxy-14-(2-hydroxyacetyl)-2,15-dimethyltetracyclo[8.7.0.0²,⁷.0¹¹,¹⁵]heptadec-6-en-5-one	Hydrocortisone	362.46	4-E03	4	FDA Library II	50-23-7	BML-DL419	10 mM		Anti-inflammatory	Hydrocortisone binds to the cytosolic glucocorticoid receptor. After binding the receptor the newly formed receptor-ligand complex translocates itself into the cell nucleus, where it binds to many glucocorticoid response elements (GRE) in the promoter region of the target genes. The DNA bound receptor then interacts with basic transcription factors, causing the increase in expression of specific …	Among the more serious adverse effects are various systemic side effects that may result from prolonged or excessive use. Local irritation of the skin may occur.	DMSO	2843
	[H][C@@]12CC[C@](O)(C(=O)COC(C)=O)[C@@]1(C)C[C@H](O)[C@@]1([H])[C@@]2([H])CCC2=CC(=O)CC[C@]12C	2-[(1S,2R,10S,11S,14R,15S,17S)-14,17-dihydroxy-2,15-dimethyl-5-oxotetracyclo[8.7.0.0²,⁷.0¹¹,¹⁵]heptadec-6-en-14-yl]-2-oxoethyl acetate	Hydrocortisone Acetate	404.5	4-E04	4	FDA Library II	50-03-3	BML-DL420	10 mM		Anti-inflammatory	Hydrocortisone binds to the cytosolic glucocorticoid receptor. After binding the receptor the newly formed receptor-ligand complex translocates itself into the cell nucleus, where it binds to many glucocorticoid response elements (GRE) in the promoter region of the target genes. The DNA bound receptor then interacts with basic transcription factors, causing the increase in expression of specific …	Among the more serious adverse effects are various systemic side effects that may result from prolonged or excessive use. Local irritation of the skin may occur.	DMSO	2843
	OC[C@H]1O[C@H](C[C@@H]1O)N1C=C(I)C(=O)NC1=O	1-[(2R,4S,5R)-4-hydroxy-5-(hydroxymethyl)oxolan-2-yl]-5-iodo-1,2,3,4-tetrahydropyrimidine-2,4-dione	Idoxuridine	354.1	4-E05	4	FDA Library II	54-42-2	BML-DL422	10 mM	1963	Antiviral	Idoxuridine acts as an antiviral agent by inhibiting viral replication by substituting itself for thymidine in viral DNA. This in turn inhibits thymidylate phosphorylase and viral DNA polymerases from properly functioning. The effect of Idoxuridine results in the inability of the virus to reproduce or to infect/destroy tissue.	Common side effects of the eye drops include irritation, blurred vision and photophobia. Corneal clouding and damage of the corneal epithelium may also occur.	DMSO	2843
	ClCCNP1(=O)OCCCN1CCCl	3-(2-chloroethyl)-2-[(2-chloroethyl)amino]-1,3,2λ⁵-oxazaphosphinan-2-one	Ifosfamide	261.09	4-E06	4	FDA Library II	3778-73-2	BML-DL423	10 mM	1988	Antineoplastic, Immunosuppressive	Nitrogen Mustard Alkylating Agent, DNA Crosslinker.	Risk of Acute cardiotoxicity such as cardiac decompensation as well as fatal cardiomyopathy.	DMSO	2843
	CC(C)CN1C=NC2=C(N)N=C3C=CC=CC3=C12	1-(2-methylpropyl)-1H-imidazo[4,5-c]quinolin-4-amine	Imiquimod	240.3	4-E07	4	FDA Library II	99011-02-6	ALX-420-039	10 mM	1997	Immunomodulant, Antineoplastic, Antiviral, Adjuvant	Imiquimod activates immune cells through the toll-like receptor 7 (TLR7), commonly involved in pathogen recognition. Cells activated by imiquimod via TLR-7 secrete cytokines (primarily interferon-α (INF-α), interleukin-6 (IL-6) and tumor necrosis factor-α (TNF-α)). There is evidence that imiquimod, when applied to skin, can lead to the activation of Langerhans cells, which subsequently migrate to…	Nonspecific inflammation and dermatitis can occur during use of imiquimod for genital warts and molluscum. Blisters, bloody dry eschar, pain and discomfort often follows the use of imiquimod for skin cancers and precancerous growths. During the treatment of large superficial basal cell carcinoma or squamous cell cancer in situ, areas of black dried crust often form. Fortunately, despite often cau…	DMSO	2843
	CC1CC2=C(C=CC=C2)N1NC(=O)C1=CC=C(Cl)C(=C1)S(N)(=O)=O	4-chloro-N-(2-methyl-2,3-dihydro-1H-indol-1-yl)-3-sulfamoylbenzamide	Indapamide	365.83	4-E08	4	FDA Library II	26807-65-8	BML-DL425	10 mM	1983	Antihypertensive, Diuretic	Indapamide blocks the slow component of delayed rectifier potassium current (IKs) without altering the rapid component (IKr) or the inward rectifier current. Specifically it blocks or antagonizes the action the proteins KCNQ1 and KCNE1. Indapamide is also thought to stimulate the synthesis of the vasodilatory hypotensive prostaglandin PGE2.	Commonly reported adverse events are hypokalemia (low potassium levels), fatigue, orthostatic hypotension (blood pressure decrease on standing up) and allergic manifestations.	DMSO	2843
	CCC(C)N1N=CN(C1=O)C1=CC=C(C=C1)N1CCN(CC1)C1=CC=C(OCC2COC(CN3C=NC=N3)(O2)C2=C(Cl)C=C(Cl)C=C2)C=C1	1-(butan-2-yl)-4-{4-[4-(4-{[2-(2,4-dichlorophenyl)-2-(1H-1,2,4-triazol-1-ylmethyl)-1,3-dioxolan-4-yl]methoxy}phenyl)piperazin-1-yl]phenyl}-4,5-dihydro-1H-1,2,4-triazol-5-one	Itraconazole	705.6	4-E09	4	FDA Library II	84625-61-6	BML-DL427	10 mM	1992	Antifungal	Itraconazole interacts with 14-α demethylase, a cytochrome P-450 enzyme necessary to convert lanosterol to ergosterol. As ergosterol is an essential component of the fungal cell membrane, inhibition of its synthesis results in increased cellular permeability causing leakage of cellular contents. Itraconazole may also inhibit endogenous respiration, interact with membrane phospholipids, inhibit th…	Itraconazole is a relatively well-tolerated drug (although not as well tolerated as fluconazole or voriconazole) and the range of adverse effects it produces is similar to the other azole antifungals. "Small but real risk" of developing congestive heart failure, Liver failure, sometimes fatal. Side-effects that may indicate a greater problem include: nausea, vomiting, abdominal pain, fatigue, los…	DMSO	2843
	[H][C@@]12CC[C@@](O)(C#C)[C@@]1(CC)CC[C@]1([H])[C@@]3([H])CCC(=O)C=C3CC[C@@]21[H]	(1S,2R,10R,11S,14R,15S)-15-ethyl-14-ethynyl-14-hydroxytetracyclo[8.7.0.0²,⁷.0¹¹,¹⁵]heptadec-6-en-5-one	Levonorgestrel	312.44	4-E10	4	FDA Library II	797-63-7	BML-DL430	10 mM	1990	Contraceptive	Binds to the progesterone and estrogen receptors. Target cells include the female reproductive tract, the mammary gland, the hypothalamus, and the pituitary. Once bound to the receptor, progestins like levonorgestrel will slow the frequency of release of gonadotropin releasing hormone (GnRH) from the hypothalamus and blunt the pre-ovulatory LH (luteinizing hormone) surge.	Possible side effects of levonorgestrel include nausea, vomiting, stomach pain, dizziness, breast tenderness, tiredness and weakness, headache, menstrual changes, and diarrhea. It decreases total and free testosterone, androstenedione, dehydroepiandrosterone sulfate (DHEAS), dihydrotestosterone (DHT) and sex hormone–binding globulin (SHBG), but has no effect on sexual function or markers of andro…	DMSO	2843
	C[C@H]1COC2=C3N1C=C(C(=O)C3=CC(=C2N4CCN(CC4)C)F)C(=O)O.Cl	(2S)-7-fluoro-2-methyl-6-(4-methylpiperazin-1-yl)-10-oxo-4-oxa-1-azatricyclo[7.3.1.0⁵,¹³]trideca-5,7,9(13),11-tetraene-11-carboxylic acid hydrochloride	Levofloxacin·HCl	397.8	4-E11	4	FDA Library II	177325-13-2	ALX-380-292	10 mM	1996	Broad spectrum antibiotic. Spectrum of activity includes most strains of bacterial pathogens responsible for respiratory, urinary tract, gastrointestinal, and abdominal infections.	Levofloxacin inhibits topoisomerase II (DNA gyrase) and topoisomerase IV. Topoisomerase II is essential to the replication, transcription and repair of bacterial DNA and topoisomerase IV is involved in the division of bacterial chromosomal DNA.	This drug has been reported to interact with other drugs, as well as herbal and natural supplements. Such interactions increased the risk of cardiotoxicity and arrhythmias, anticoagulant effects, the formation of non-absorbable complexes, as well as increasing the risk of toxicity.	DMSO	2843
	CC1=C(C=NO1)C(=O)NC1=CC=C(C=C1)C(F)(F)F	5-methyl-N-[4-(trifluoromethyl)phenyl]-1,2-oxazole-4-carboxamide	Leflunomide	270.21	4-F02	4	FDA Library II	75706-12-6	ALX-430-095	10 mM	1998	Antirheumatic, Antineoplastic, Anti-inflammatory	In-vitro data indicates that leflunomide interferes with cell cycle progression by inhibiting dihydroorotate dehydrogenase (a mitochondrial enzyme involved in de novo pyrimidine ribonucleotide uridine monophosphate (rUMP)synthesis) and has antiproliferative activity. Leflunomide is a prodrug that is rapidly and almost completely metabolized following oral administration to its pharmacologically a…	Most serious is symptomatic liver damage ranging from jaundice to hepatitis, which can be fulminant, severe liver necrosis, and liver cirrhosis. Fatalities are known. Also very important is a relatively high incidence of myelosuppression with leukopenia, and/or hypoplastic anemia, and/or thrombocytopenia. Infections, sometimes as severe as development of active tuberculosis, pneumonia, PCP, and s…	DMSO	2843
	C1CC(N(C1)C(=O)C(CCCCN)NC(CCC2=CC=CC=C2)C(=O)O)C(=O)O.O.O	1-{6-amino-2-[(1-carboxy-3-phenylpropyl)amino]hexanoyl}pyrrolidine-2-carboxylic acid dihydrate	Lisinopril·2H2O	441.519	4-F03	4	FDA Library II	83915-83-7	BML-DL434	10 mM	1987	Antihypertensive	ACE inhibitor that antagonizes the effect of the RAAS.	Symptoms of overdose include severe hypotension, electrolyte disturbances, and renal failure. Most frequent adverse effects include headache, dizziness, cough, fatigue and diarrhea.	DMSO	2843
	CCOC(=O)N1CCC(CC1)=C1C2=C(CCC3=C1N=CC=C3)C=C(Cl)C=C2	ethyl 4-{13-chloro-4-azatricyclo[9.4.0.0³,⁸]pentadeca-1(11),3(8),4,6,12,14-hexaen-2-ylidene}piperidine-1-carboxylate	Loratadine	382.88	4-F04	4	FDA Library II	79794-75-5	BML-DL436	10 mM	2003	Anti-Allergic, Antihistamine	Selective peripheral H1 antagont. Has low affinity for cholinergic receptors and does not exhibit any appreciable alpha-adrenergic blocking activity in-vitro. Also appears to suppress the release of histamine and leukotrienes from animal mast cells, and the release of leukotrienes from human lung fragments, although the clinical importance of this is unknown.	As a "non-sedating" antihistamine, loratadine causes less (but still significant, in some cases) sedation and psychomotor retardation than the older antihistamines because it penetrates the blood brain barrier to a smaller extent. Other possible side-effects include headache and antimuscarinic effects such as urinary retention, dry mouth, blurred vision, and gastrointestinal disturbances.	DMSO	2843
	CCCCC1=NC(Cl)=C(CO)N1CC1=CC=C(C=C1)C1=C(C=CC=C1)C1=NN=NN1[K]	[2-butyl-4-chloro-1-({4-[2-(1-potassio-1H-1,2,3,4-tetrazol-5-yl)phenyl]phenyl}methyl)-1H-imidazol-5-yl]methanol	Losartan Potassium	461.001	4-F05	4	FDA Library II	124750-99-8	BML-DL438	10 mM	1995	Antihypertensive, Antiarrhythmic	Losartan and its longer acting active metabolite, E-3174, are specific and selective type-1 angiotensin II receptor (AT1) antagonists which block the blood pressure increasing effects angiotensin II via the renin-angiotensin-aldosterone system (RAAS).	Can cause hypotension and tachycardia; Bradycardia could occur from parasympathetic (vagal) stimulation.	DMSO	2843
	COC(=O)NC1=NC2=C(N1)C=CC(=C2)C(=O)C1=CC=CC=C1	methyl N-(5-benzoyl-1H-1,3-benzodiazol-2-yl)carbamate	Mebendazole	295.3	4-F06	4	FDA Library II	31431-39-7	BML-DL439	10 mM	1974	Anthelmintic	Mebendazole is thought to work by selectively inhibiting the synthesis of microtubules in parasitic worms, and by destroying extant cytoplasmic microtubes in their intestinal cells: thereby blocking the uptake of glucose and other nutrients, resulting in the gradual immobilization and eventual death of the helminths.	Mebendazole is relatively free of toxic side effects or adverse reactions, although patients may complain of transient abdominal pain, diarrhea, slight headache, fever, dizziness, exanthema, urticaria and angioedema.	DMSO	2843
	[H][C@@]12CC[C@](OC(C)=O)(C(C)=O)[C@@]1(C)CC[C@@]1([H])[C@@]2([H])C[C@H](C)C2=CC(=O)CC[C@]12C	(1S,2R,8S,10R,11S,14R,15S)-14-acetyl-2,8,15-trimethyl-5-oxotetracyclo[8.7.0.0²,⁷.0¹¹,¹⁵]heptadec-6-en-14-yl acetate	Medroxyprogesterone Acetate	386.52	4-F07	4	FDA Library II	71-58-9	BML-DL440	10 mM	1959	Contraceptive	Progestins diffuse freely into target cells in the female reproductive tract, mammary gland, hypothalamus, and the pituitary and bind to the progesterone receptor. Once bound to the receptor, progestins slow the frequency of release of gonadotropin releasing hormone (GnRH) from the hypothalamus and blunt the pre-ovulatory LH surge.	Side effects include loss of bone mineral density, BMD changes in adult women, bleeding irregularities, cancer risks, and thromboembolic disorders.	DMSO	2843
	CC1=CC=CC(NC2=C(C=CC=C2)C(O)=O)=C1C	2-[(2,3-dimethylphenyl)amino]benzoic acid	Mefenamic Acid	241.29	4-F08	4	FDA Library II	61-68-7	BML-DL441	10 mM	1967	Non-steroidal anti-inflammatory, Analgesic, Antipyretic	Mefenamic acid binds the prostaglandin synthetase receptors COX-1 and COX-2, inhibiting the action of prostaglandin synthetase. As these receptors have a role as a major mediator of inflammation and/or a role for prostanoid signaling in activity-dependent plasticity, the symptoms of pain are temporarily reduced.	Known mild side effects of mefenamic acid include headaches, nervousness and vomiting. Serious side effects may include diarrhea, hematemesis (vomiting blood), haematuria (blood in urine), blurred vision, skin rash, itching and swelling, sore throat and fever.	DMSO	2843
	N[C@@H](CC1=CC=C(C=C1)N(CCCl)CCCl)C(O)=O	(2S)-2-amino-3-{4-[bis(2-chloroethyl)amino]phenyl}propanoic acid	Melphalan	305.21	4-F09	4	FDA Library II	148-82-3	BML-DL442	10 mM		A chemotherapy drug. Can be used as treatment for ovarian cancer and multiple myeloma.	Nitrogen Mustard Alkylating Agent, DNA Crosslinker.	Vomiting, ulceration of the mouth, diarrhea, and hemorrhage of the gastrointestinal tract; The principal toxic effect is myelosuppression leading to leukopenia, thrombocytopenia, and anemia.	DMSO	2843
	CC(CC1=CC(=C(C=C1)O)O)(C(=O)O)N.O	2-amino-3-(3,4-dihydroxyphenyl)-2-methylpropanoic acid hydrate	Methyldopa Sesquihydrate (L-Α-Methyl-Dopa Sesquihyrate)	229.23	4-F10	4	FDA Library II	41372-08-1	ALX-550-528	10 mM		An antihypertensive agent	α-2 adrenergic agonist	Possible side effects innclude, but are not limited to, apathy, depression,anxiety,drowsiness, constipation, diarrhea,sexual dysunction, impaired attention and memory impairement.	DMSO	2843
	[H][C@@]12CC[C@](O)(C(=O)CO)[C@@]1(C)C[C@H](O)[C@@]1([H])[C@@]2([H])C[C@H](C)C2=CC(=O)C=C[C@]12C	(1S,2R,8S,10S,11S,14R,15S,17S)-14,17-dihydroxy-14-(2-hydroxyacetyl)-2,8,15-trimethyltetracyclo[8.7.0.0²,⁷.0¹¹,¹⁵]heptadeca-3,6-dien-5-one	Methylprednisolone	374.47	4-F11	4	FDA Library II	83-43-2	BML-DL444	10 mM	1957	Anti-inflammatory, Antiemetic, Neuroprotective	Unbound glucocorticoids cross cell membranes and bind with high affinity to specific cytoplasmic receptors, modifying transcription and protein synthesis. By this mechanism, glucocorticoids can inhibit leukocyte infiltration at the site of inflammation, interfere with mediators of inflammatory response, and suppress humoral immune responses. The antiinflammatory actions of corticosteroids are tho…	Methylprednisolone has some serious side effects if taken long-term, including weight loss, glaucoma, osteoporosis and psychosis, especially when used at high dosage. The most serious side effect occurs after the adrenal glands cease natural production of cortisol, which methylprednisolone will replace. Abrupt cessation of the drug after this occurs can result in a condition known as Addisonian c…	DMSO	2843
	CC(C)NCC(COC1=CC=C(C=C1)CCOC)O.CC(C)NCC(COC1=CC=C(C=C1)CCOC)O.C(C(C(=O)O)O)(C(=O)O)O	2,3-dihydroxybutanedioic acid;1-[4-(2-methoxyethyl)phenoxy]-3-(propan-2-ylamino)propan-2-ol	Metoprolol Tartrate	684.82	4-G02	4	FDA Library II	56392-17-7	BML-DL445	10 mM	1978	Antihypertensive, Antiarrhythmic	Metoprolol is a cardioselective β1-adrenergic blocking agent.	Serious side effects include, but are not limited to, symptoms of bradycardia, persistent dizziness, fainting and unusual fatigue, bluish discoloration of the fingers and toes, numbness/tingling/swelling of the hands or feet, sexual dysfunction, erectile dysfunction.	DMSO	2843
	CN1C=CNC1=S	1-methyl-2,3-dihydro-1H-imidazole-2-thione	Methimazole	114.17	4-G03	4	FDA Library II	60-56-0	BML-DL446	10 mM	1950	Antithyroid Agent	Methimazole binds to thyroid peroxidase and thereby inhibits the conversion of iodide to iodine. Thyroid peroxidase normally converts iodide to iodine (via hydrogen peroxide as a cofactor) and also catalyzes the incorporation of the resulting iodide molecule onto both the 3 and/or 5 positions of the phenol rings of tyrosines found in thyroglobulin. Thyroglobulin is degraded to produce thyroxine (…	It is important to monitor any symptoms of fever or sore throat while taking methimazole; this could indicate the development of agranulocytosis, an uncommon but severe side effect. Other side effects include skin rash, itching, abnormal hair loss, upset stomach, vomiting, loss of taste, abnormal sensations (tingling, prickling, burning, tightness, and pulling), swelling, joint and muscle pain, d…	DMSO	2843
	CC1=NC=C(N1CCO)[N+]([O-])=O	2-(2-methyl-5-nitro-1H-imidazol-1-yl)ethan-1-ol	Metronidazole	171.15	4-G04	4	FDA Library II	443-48-1	BML-DL447	10 mM	1963	Anti-Infective, Antiprotozoal	Metronidazole is a prodrug. Unionized metronidazole is selective for anaerobic bacteria due to their ability to intracellularly reduce metronidazole to its active form. This reduced metronidazole then covalently binds to DNA, disrupt its helical structure, inhibiting bacterial nucleic acid synthesis and resulting in bacterial cell death.	Adverse effects include reversible peripheral neuropathy with prolonged therapy, CNS toxicity, disulfiram effect with alcohol, dark red-brown urine, metallic taste, nausea, epigastric distress, dizziness, vertigo and paresthesias associated with high doses, and neutropenia (reversible and mild).	DMSO	2843
	[H][C@@]12CC3=C(C(O)=CC=C3N(C)C)C(=O)C1=C(O)[C@]1(O)C(=O)C(C(N)=O)=C(O)[C@@H](N(C)C)[C@]1([H])C2	(4S,4aS,5aR,12aS)-4,7-bis(dimethylamino)-3,10,12,12a-tetrahydroxy-1,11-dioxo-1,4,4a,5,5a,6,11,12a-octahydrotetracene-2-carboxamide	Minocycline	457.5	4-G05	4	FDA Library II	10118-90-8	BML-DL449	10 mM		Broad spectrum antibiotic. Tetracycline antibiotic usually used to treat acne vulgaris.	Minocycline bind to the 30S ribosomal subunit, preventing the binding of tRNA to the mRNA-ribosome complex and interfering with protein synthesis.	Minocycline may cause upset stomach, diarrhea, dizziness, unsteadiness, drowsiness, mouth sores, headache and vomiting. Minocycline increases sensitivity to sunlight. It has also been linked to cases of lupus.	DMSO	2843
	Cl.Cl.OCCNCCNC1=CC=C(NCCNCCO)C2=C1C(=O)C1=C(C(O)=CC=C1O)C2=O	1,4-dihydroxy-5,8-bis({2-[(2-hydroxyethyl)amino]ethyl}amino)-9,10-dihydroanthracene-9,10-dione dihydrochloride	Mitoxantrone·HCl	517.403	4-G06	4	FDA Library II	70476-82-3	ALX-400-050	10 mM	1987	Antineoplastic	Mitoxantrone intercalates between DNA base pairs and also inhibits topoisomerase II.	Unknown	DMSO	2843
	CC(=O)O[C@@H]1C2=C(C)[C@H](C[C@@](O)([C@@H](OC(=O)C3=CC=CC=C3)C3[C@@]4(CO[C@@H]4C[C@H](O)[C@@]3(C)C1=O)OC(C)=O)C2(C)C)OC(=O)[C@H](O)[C@@H](NC(=O)C1=CC=CC=C1)C1=CC=CC=C1	(1S,2S,4S,7R,9S,10S,12R,15S)-4,12-bis(acetyloxy)-1,9-dihydroxy-15-{[(2R,3S)-2-hydroxy-3-phenyl-3-(phenylformamido)propanoyl]oxy}-10,14,17,17-tetramethyl-11-oxo-6-oxatetracyclo[11.3.1.0³,¹⁰.0⁴,⁷]heptadec-13-en-2-yl benzoate	Paclitaxel (Taxol)	853.91	4-G07	4	FDA Library II	33069-62-4	BML-T104	10 mM	1992	Antineoplastic	Paclitaxel is a potent taxoid antineoplastic drug, which binds to β-tubulin and and hyper-stabilizes the microtubule structure of a cell.	Unknown	DMSO	2843
	COC1=CC2=CC=C(CCC(C)=O)C=C2C=C1	4-(6-methoxynaphthalen-2-yl)butan-2-one	Nabumetone	228.29	4-G08	4	FDA Library II	42924-53-8	BML-DL454	10 mM	1991	Nonsteroidal anti-inflammatory, Antineoplastic	Non-selective prostaglandin G/H synthase (a.k.a. cyclooxygenase or COX) inhibitor that acts on both prostaglandin G/H synthase 1 and 2 (COX-1 and -2). Prostaglandin G/H synthase catalyzes the conversion of arachidonic acid to prostaglandin G2 and prostaglandin G2 to prostaglandin H2. Prostaglandin H2 is the precursor to a number of prostaglandins involved in fever, pain, swelling, inflammation, a…	It has been shown to have a slightly lower risk of gastrointestinal side effects than most other non-selective NSAIDs since it is a non-acidic prodrug which is then metabolized to its active 6MNA (6-methoxy-2-naphthylacetic acid) form.	DMSO	2843
	[H+].[Cl-].C(C1=NCCN1)C1=C2C=CC=CC2=CC=C1	2-(naphthalen-1-ylmethyl)-4,5-dihydro-1H-imidazole	Naphazoline·HCl	246.74	4-G09	4	FDA Library II	550-99-2	BML-DL455	10 mM		Vasoconstrictor, occular agent	α-adrenoceptor agonist; vasoconstrictor	Unknown	DMSO	2843
	[H+].[Cl-].CCC1=NN(CCCN2CCN(CC2)C2=CC(Cl)=CC=C2)C(=O)N1CCOC1=CC=CC=C1	1-{3-[4-(3-chlorophenyl)piperazin-1-yl]propyl}-3-ethyl-4-(2-phenoxyethyl)-4,5-dihydro-1H-1,2,4-triazol-5-one	Nefazodone·HCl	506.48	4-G10	4	FDA Library II	82752-99-6	BML-DL456	10 mM	1994	Antidepressant	5-HT2 serotonin receptor antagonist/serotonin uptake inhibitor.	Unknown	DMSO	2843
	[H][C@@]12CC[C@@](O)(C#C)[C@@]1(C)CC[C@]1([H])[C@@]3([H])CCC(=O)C=C3CC[C@@]21[H]	(1S,2R,10R,11S,14R,15S)-14-ethynyl-14-hydroxy-15-methyltetracyclo[8.7.0.0²,⁷.0¹¹,¹⁵]heptadec-6-en-5-one	Norethindrone	298.42	4-G11	4	FDA Library II	68-22-4	BML-DL458	10 mM	1973	Contraceptives	Binds to the progesterone receptor. Target cells include the female reproductive tract, the mammary gland, the hypothalamus, and the pituitary. Once bound to the receptor, it slows the frequency of release of gonadotropin releasing hormone (GnRH) from the hypothalamus and blunts the pre-ovulatory LH surge.	Common side effects include breast tenderness, bleeding between menstrual periods, change in vaginal mucus, headache, nausea, rash, spotty darkening of the skin (especially on the face), stomach cramps and bloating, vaginal infection, vomiting and weight or appetite change.	DMSO	2843
	CCN1C=C(C(O)=O)C(=O)C2=CC(F)=C(C=C12)N1CCNCC1	1-ethyl-6-fluoro-4-oxo-7-(piperazin-1-yl)-1,4-dihydroquinoline-3-carboxylic acid	Norfloxacin	319.33	4-H02	4	FDA Library II	70458-96-7	ALX-380-295	10 mM	1986	Antibiotic	The bactericidal action of Norfloxacin results from inhibition of the enzymes topoisomerase II (DNA gyrase) and topoisomerase IV, which are required for bacterial DNA replication, transcription, repair, and recombination. Norfloxacin is a broad-spectrum antibiotic that is active against both gram-positive and gram-negative bacterias. The fluorine atom at the 6 position increases potency against g…	Serious adverse events occur more commonly with fluoroquinolones than with any other antibiotic drug classes. Joint and tendon problems, as seen with all drugs within this class, have been associated with norfloxacin. Serious and occasionally fatal hypersensitivity (anaphylactic) reactions, some following the first dose, have been reported as well. As with other drugs in this class norfloxacin is…	DMSO	2843
	C[C@H]1O[C@@H](OC2CC(O)C(C(O)CC(=O)CC(O)C(O)CCC(O)CC(O)CC(O)CC(=O)OC(C)C(C)C(O)C(C)\C=C\C=C\CC\C=C\C=C\C=C\C=C\2)C(O)=O)[C@@H](O)[C@@H](N)[C@@H]1O	(21E,23E,25E,27E,31E,33E)-20-{[(2R,3S,4S,5S,6R)-4-amino-3,5-dihydroxy-6-methyloxan-2-yl]oxy}-4,6,8,11,12,16,18,36-octahydroxy-35,37,38-trimethyl-2,14-dioxo-1-oxacyclooctatriaconta-21,23,25,27,31,33-hexaene-17-carboxylic acid	Nystatin	926.09	4-H03	4	FDA Library II	1400-61-9	BML-DL460	10 mM		Antifungal, antibacterial	Nystatin exerts its antifungal activity by binding to ergosterol found in fungal cell membranes. Binding to ergosterol causes the formation of pores in the membrane. Potassium and other cellular constituents leak from the pores causing cell death.	Due to its toxicity profile, there are currently no injectable formulations of Nystatin on the US market. However, the drug may be safely given orally as well as applied topically due to its minimal absorption through mucocutaneous membranes such as the gut and the skin.	DMSO	2843
	CC1COC2=C(N3CCN(C)CC3)C(F)=CC3=C2N1C=C(C(O)=O)C3=O	7-fluoro-2-methyl-6-(4-methylpiperazin-1-yl)-10-oxo-4-oxa-1-azatricyclo[7.3.1.0⁵,¹³]trideca-5,7,9(13),11-tetraene-11-carboxylic acid	Ofloxacin	361.37	4-H04	4	FDA Library II	82419-36-1	ALX-380-297	10 mM	1990	Antibiotic	Ofloxacin acts on DNA gyrase and toposiomerase IV, enzymes which, like human topoisomerase, prevents the excessive supercoiling of DNA during replication or transcription. By inhibiting their function, the drug thereby inhibits normal cell division.	Risk of peripheral neuropathy (irreversible nerve damage), tendon damage, heart problems (prolonged QT interval / torsades de pointes), pseudomembranous colitis, rhabdomyolysis (muscle wasting) and Stevens–Johnson syndrome. Severe hepatotoxicity has been reported as well.	DMSO	2843
	COC1=CC2=C(NC(=N2)S(=O)CC2=C(C)C(OC)=C(C)C=N2)C=C1	5-methoxy-2-[(4-methoxy-3,5-dimethylpyridin-2-yl)methanesulfinyl]-1H-1,3-benzodiazole	Omeprazole	345.42	4-H05	4	FDA Library II	73590-58-6	BML-DL462	10 mM	1989	Anti-Ulcer Agent	Omeprazole is a proton pump inhibitor that suppresses gastric acid secretion by specific inhibition of the H+/K+-ATPase in the gastric parietal cell. By acting specifically on the proton pump, omeprazole blocks the final step in acid production, thus reducing gastric acidity.	Some of the most frequent side effects of omeprazole are headache, diarrhea, abdominal pain, nausea, dizziness, trouble awakening and sleep deprivation, although in clinical trials the incidence of these effects with omeprazole was mostly comparable to that found with placebo. Proton pump inhibitors may be associated with a greater risk of osteoporosis related fractures and Clostridium difficile-…	DMSO	2843
	NC(=O)N1C2=C(CC(=O)C3=C1C=CC=C3)C=CC=C2	9-oxo-2-azatricyclo[9.4.0.0³,⁸]pentadeca-1(11),3(8),4,6,12,14-hexaene-2-carboxamide	Oxcarbazepine	252.27	4-H06	4	FDA Library II	28721-07-5	BML-DL463	10 mM	2000	Anticonvulsant	The exact mechanism by which oxcarbazepine exerts its anticonvulsant effect is unknown. It is known that the pharmacological activity of oxcarbazepine occurs primarily through its 10-monohydroxy metabolite (MHD). In vitro studies indicate an MHD-induced blockade of voltage-sensitive sodium channels, resulting in stabilization of hyperexcited neuronal membranes, inhibition of repetitive neuronal d…	Oxcarbazepine can cause dizziness, drowsiness, blurred or double vision, fatigue and may cause headaches, nausea, and vomiting. There is also evidence of difficulty in concentration and mental sluggishness. It can also cause hyponatremia (2.7% of patients).	DMSO	2843
	C1=CC(=C(C=C1Cl)Cl)CON=C(CN2C=CN=C2)C3=C(C=C(C=C3)Cl)Cl.[N+](=O)(O)[O-]	1-(2,4-dichlorophenyl)-N-[(2,4-dichlorophenyl)methoxy]-2-imidazol-1-ylethanimine;nitric acid	Oxiconazole Nitrate	492.15	4-H07	4	FDA Library II	64211-46-7	BML-DL464	10 mM	1988	Antifungal	Oxiconazole inhibits ergosterol biosynthesis, which is required for cytoplasmic membrane integrity of fungi. It acts to destabilize the fungal cyctochrome P450 51 enzyme (also known as Lanosterol 14-alpha demethylase). This is vital in the cell membrance structure of the fungus. Its inhibition leads to cell lysis. Oxiconazole has also been shown in inhibit DNA synthesis and suppress intracellular…	Side effects incliude pruritus, burning, irritation, erythema, stinging and allergic contact dermatitis and folliculitis, fissuring, maceration rash and nodules.	DMSO	2843
	CC1=C(C(=NO1)C2=CC=CC=C2)C(=O)NC3C4N(C3=O)C(C(S4)(C)C)C(=O)[O-].O.[Na+]	sodium 3,3-dimethyl-6-(5-methyl-3-phenyl-1,2-oxazole-4-amido)-7-oxo-4-thia-1-azabicyclo[3.2.0]heptane-2-carboxylate hydrate	Oxacillin sodium salt monohydrate	441.44	4-H08	4	FDA Library II	7240-38-2	BML-DL465	10 mM		Antibiotic	By binding to specific penicillin-binding proteins (PBPs) located inside the bacterial cell wall, Oxacillin inhibits the third and last stage of bacterial cell wall synthesis. Cell lysis is then mediated by bacterial cell wall autolytic enzymes such as autolysins; it is possible that Oxacillin interferes with an autolysin inhibitor.	Side effects include hypersensitivity and local reactions. In high doses, renal, hepatic, or nervous system effects can occur.	DMSO	2843
	COC1=CC=NC(CS(=O)C2=NC3=C(N2)C=CC(OC(F)F)=C3)=C1OC	5-(difluoromethoxy)-2-[(3,4-dimethoxypyridin-2-yl)methanesulfinyl]-1H-1,3-benzodiazole	Pantoprazole	383.37	4-H09	4	FDA Library II	102625-70-7	BML-DL468	10 mM		Treats gastroesophageal reflux disease (GERD) and damage to the esophagus. Also treats high levels of acid in the stomach	Pantoprazole is a proton pump inhibitor (PPI) that suppresses the final step in gastric acid production by forming a covalent bond to two sites of the (H+,K+ )- ATPase enzyme system at the secretory surface of the gastric parietal cell. This effect is dose- related and leads to inhibition of both basal and stimulated gastric acid secretion irrespective of the stimulus.	Adverse reactions include: asthenia, fatigue, malaise, hepatocellular damage leading to jaundice and hepatic failure, anaphylaxis, hyponatremia, hypomagnesemia, bone fracture, hallucination, confusion, insomnia, somnolence, nephritis, severe dermatologic reactions (some fatal, including erythema multiforme, Stevens-Johnson syndrome, and toxic epidermal necrolysis (TEN, some fatal), and angioedema…	DMSO	2843
	[H+].[Cl-].FC1=CC=C(C=C1)[C@@H]1CCNC[C@H]1COC1=CC2=C(OCO2)C=C1	(3S,4R)-3-[(2H-1,3-benzodioxol-5-yloxy)methyl]-4-(4-fluorophenyl)piperidine	Paroxetine·HCl	365.83	4-H10	4	FDA Library II	78246-49-8	BML-NS710	10 mM	1992	Antidepressant	A selective serotonin reuptake inhibitor (SSRI)	Unknown	DMSO	2843
	NC1=NC2=C(N=CN2CCC(CO)CO)C(=O)N1	2-amino-9-[4-hydroxy-3-(hydroxymethyl)butyl]-6,9-dihydro-1H-purin-6-one	Penciclovir	253.26	4-H11	4	FDA Library II	39809-25-1	BML-DL472	10 mM		An Antiviral drug used for the treatment for various herpesvirus infections	In cells infected with HSV-1 or HSV-2, viral thymidine kinase phosphorylates penciclovir to a monophosphate form. The monophosphate form of the drug is then converted to penciclovir triphosphate by cellular kinases. The intracellular triphosphate of penciclovir is retained in vitro inside HSV-infected cells for 10-20 hours, compared with 0.7-1 hour for acyclovir. in vitro studies show that pencic…	Symptoms of overdose include headache, abdominal pain, increased serum lipase, nausea, dyspepsia, dizziness, and hyperbilirubinemia.	DMSO	2843
	CN1C=NC2=C1C(=O)N(CCCCC(C)=O)C(=O)N2C	3,7-dimethyl-1-(5-oxohexyl)-2,3,6,7-tetrahydro-1H-purine-2,6-dione	Pentoxifylline	278.31	5-A02	5	FDA Library II	6493-05 6	ALX-270-112	10 mM	1984	Hematologic Agent, Platelet Aggregation Inhibitor, Free Radical Scavenger	Phosphodiesterase inhibitor; non-selective adenosine receptor antagonist.	Unknown	DMSO	2843
	[K+].CC1(C)S[C@@H]2[C@H](NC(=O)COC3=CC=CC=C3)C(=O)N2[C@H]1C([O-])=O	(2S,5R,6R)-3,3-dimethyl-7-oxo-6-(2-phenoxyacetamido)-4-thia-1-azabicyclo[3.2.0]heptane-2-carboxylate	Penicillin V Potassium	388.48	5-A03	5	FDA Library II	132-98-9	BML-DL474	10 mM		Antibiotic	By binding to specific penicillin-binding proteins (PBPs) located inside the bacterial cell wall, Penicillin V inhibits the third and last stage of bacterial cell wall synthesis. Cell lysis is then mediated by bacterial cell wall autolytic enzymes such as autolysins; it is possible that Penicillin V interferes with an autolysin inhibitor.	Usually well tolerated but may occasionally cause transient nausea, vomiting, epigastric distress, diarrhea, and black hairy tongue. A previous hypersensitivity reaction to any penicillin is a contraindication.	DMSO	2843
	CCN1CCN(C(=O)N[C@@H](C(=O)N[C@H]2[C@H]3SC(C)(C)[C@@H](N3C2=O)C(O)=O)C2=CC=CC=C2)C(=O)C1=O	(2S,5R,6R)-6-[(2R)-2-[(4-ethyl-2,3-dioxopiperazine-1-carbonyl)amino]-2-phenylacetamido]-3,3-dimethyl-7-oxo-4-thia-1-azabicyclo[3.2.0]heptane-2-carboxylic acid	Piperacillin	517.56	5-A04	5	FDA Library II	61477-96-1	BML-DL476	10 mM		An extended spectrum beta-lactam antibiotic	By binding to specific penicillin-binding proteins (PBPs) located inside the bacterial cell wall, Piperacillin inhibits the third and last stage of bacterial cell wall synthesis. Cell lysis is then mediated by bacterial cell wall autolytic enzymes such as autolysins; it is possible that Piperacillin interferes with an autolysin inhibitor.	Hypersensitivity side effects have included anaphylactic/anaphylactoid reactions. Dermatologic side effects have included rash (1%), pruritus. Local side effects have included thrombophlebitis (4%), and injection site pain. Gastrointestinal side effects have included diarrhea (2%), loose stools (2%). Hematologic side effects have included agranulocytosis, hemolytic anemia, leukopenia, neutropenia…	DMSO	2843
	[H][C@@]12CC[C@](O)(C(=O)CO)[C@@]1(C)C[C@H](O)[C@@]1([H])[C@@]2([H])CCC2=CC(=O)C=C[C@]12C	(1S,2R,10S,11S,14R,15S,17S)-14,17-dihydroxy-14-(2-hydroxyacetyl)-2,15-dimethyltetracyclo[8.7.0.0²,⁷.0¹¹,¹⁵]heptadeca-3,6-dien-5-one	Prednisolone	360.44	5-A05	5	FDA Library II	50-24-8	BML-DL479	10 mM	1955	Antineoplastic, Hormonal, Anti-inflammatory	Prednisolone can inhibit leukocyte infiltration at the site of inflammation, interfere with mediators of inflammatory response, and suppress humoral immune responses. The antiinflammatory actions of glucocorticoids are thought to involve phospholipase A2 inhibitory proteins, lipocortins, which control the biosynthesis of potent mediators of inflammation such as prostaglandins and leukotrienes. Pr…	Possible side-effects include fluid retention of the face (moon face, Cushing's syndrome), acne, constipation, and mood swings. A lengthy course of prednisolone can cause bloody or black tarry stools from bleeding into the stomach; filling or rounding out of the face; muscle cramps or pain; muscle weakness; nausea; pain in back, hips, ribs, arms, shoulders, or legs; reddish-purple stretch marks o…	DMSO	2843
	[H][C@@]12CC[C@H](C(C)=O)[C@@]1(C)CC[C@@]1([H])[C@@]2([H])CCC2=CC(=O)CC[C@]12C	(1S,2R,10S,11S,14S,15S)-14-acetyl-2,15-dimethyltetracyclo[8.7.0.0²,⁷.0¹¹,¹⁵]heptadec-6-en-5-one	Progesterone	314.47	5-A06	5	FDA Library II	57-83-0	BML-DL480	10 mM		Contraceptive	Progesterone binds to the progesterone and estrogen receptors. Target cells include the female reproductive tract, the mammary gland, the hypothalamus, and the pituitary. Once bound to the receptor, progestins like Progesterone will slow the frequency of release of gonadotropin releasing hormone (GnRH) from the hypothalamus and blunt the pre-ovulatory LH (luteinizing hormone) surge.	Side effects include breast tenderness (27%), urinary problems (11%), vaginal discharge (10%), vaginal dryness (6%), breast pain (6%), headache (31%), dizziness (15%), abdominal pain (20%), bloating (8%), diarrhea (8%), nausea (8%), joint pain (20%), musculoskeletal pain (12%), back pain (8%), depression (19%), viral infection (12%), hot flashes (11%), fatigue (8%), irritability (8%), worry (8%) …	DMSO	2843
	[H+].[Cl-].CNNCC1=CC=C(C=C1)C(=O)NC(C)C	4-[(2-methylhydrazin-1-yl)methyl]-N-(propan-2-yl)benzamide	Procarbazine·HCl	257.76	5-A07	5	FDA Library II	366-70-1	BML-DL481	10 mM	1969	Antineoplastic	Alkylating agent. Appears to inhibit the trans-methylation of methionine into transfer RNA (t-RNA), thereby preventing protein synthesis and consequently DNA and RNA synthesis. May also undergo auto-oxidation, resulting in the formation of cytotoxic free radicals which damage DNA through an alkylation reaction.	Hematologic side effects are dose limiting. Leukopenia, anemia, and thrombocytopenia have been reported to occur frequently. Pancytopenia, eosinophilia, hemolytic anemia have also been reported. Hematologic toxicity, common to many hydrazine derivatives, include hemolysis, eosinophilia, anisocytosis, poikilocytosis, lymphocytosis.	DMSO	2843
	[H][C@@]12CC[C@](O)(C(=O)CO)[C@@]1(C)CC(=O)[C@@]1([H])[C@@]2([H])CCC2=CC(=O)C=C[C@]12C	(1S,2R,10S,11S,14R,15S)-14-hydroxy-14-(2-hydroxyacetyl)-2,15-dimethyltetracyclo[8.7.0.0²,⁷.0¹¹,¹⁵]heptadeca-3,6-diene-5,17-dione	Prednisone	358.43	5-A08	5	FDA Library II	53-03-2	BML-DL483	10 mM	1955	Antineoplastic, Hormonal, Anti-inflammatory	Glucocorticoid receptor agonist. It is first metabolized in the liver to its active form, prednisolone. Prednisolone crosses cell membranes and binds with high affinity to specific cytoplasmic receptors. The result includes inhibition of leukocyte infiltration at the site of inflammation, interference in the function of mediators of inflammatory response, suppression of humoral immune responses, …	Short-term side-effects, as with all glucocorticoids, include high blood glucose levels, especially in patients with diabetes mellitus or on other medications that increase blood glucose such as tacrolimus) and mineralocorticoid effects such as fluid retention. Additional short-term side-effects can include insomnia, euphoria and, rarely, mania (in particular, in those suffering from Bipolar diso…	DMSO	2843
	OP(O)(O)=O.OP(O)(O)=O.COC1=CC2=CC=CN=C2C(NC(C)CCCN)=C1	N-(5-aminopentan-2-yl)-6-methoxyquinolin-8-amine	Primaquine Phosphate	455.29	5-A09	5	FDA Library II	63-45-6	BML-DL485	10 mM	1952	Antimalarial, Antiprotozoal	Primaquine's mechanism of action is not well understood. It may be acting by generating reactive oxygen species or by interfering with the electron transport in the parasite. Also, although its mechanism of action is unclear, primaquine may bind to and alter the properties of protozoal DNA.	Adverse effects include anemias and GI disturbances.	DMSO	2843
	O=C(C1CCCCC1)N1CC2N(CCC3=C2C=CC=C3)C(=O)C1	2-cyclohexanecarbonyl-1H,2H,3H,4H,6H,7H,11bH-piperazino[2,1-a]isoquinolin-4-one	Praziquantel	312.41	5-A10	5	FDA Library II	55268-74-1	BML-DL486	10 mM	1982	Anthelmintic	Praziquantel works by causing severe spasms and paralysis of the worms' muscles. This paralysis is accompanied - and probably caused - by a rapid Ca 2+ influx inside the schistosome.	The majority of side effects develop due to the release of the contents of the parasites as they are killed and the consequent host immune reaction. The heavier the parasite burden, the heavier and more frequent the side effects normally are. Frequently occurring side effects are dizziness, headache, and malaise. Drowsiness, somnolence, fatigue, and vertigo have also been seen. Approximately 90% …	DMSO	2843
	[H+].[Cl-].CCOC(=O)[C@H](CCC1=CC=CC=C1)N[C@@H](C)C(=O)N1CC2=CC=CC=C2C[C@H]1C(O)=O	(3S)-2-[(2S)-2-{[(2S)-1-ethoxy-1-oxo-4-phenylbutan-2-yl]amino}propanoyl]-1,2,3,4-tetrahydroisoquinoline-3-carboxylic acid	Quinapril·HCl	474.99	5-A11	5	FDA Library II	82586-55-8	BML-DL489	10 mM	1991	Antihypertensive	Prodrug that belongs to the angiotensin-converting enzyme (ACE) inhibitor class of medications. It is metabolized to quinaprilat (quinapril diacid) following oral administration. Quinaprilat is a competitive inhibitor of ACE, the enzyme responsible for the conversion of angiotensin I (ATI) to angiotensin II (ATII).	Overdose may lead to severe hypotension. The most common adverse effects observed in controlled clinical trials were dizziness, cough, chest pain, dyspnea, fatigue, and nausea/vomiting.	DMSO	2843
	Cl.Cl.COC1=CC=CC=C1OCC(O)CN1CCN(CC(=O)NC2=C(C)C=CC=C2C)CC1	N-(2,6-dimethylphenyl)-2-{4-[2-hydroxy-3-(2-methoxyphenoxy)propyl]piperazin-1-yl}acetamide dihydrochloride	Ranolazine·2HCl	500.458	5-B02	5	FDA Library II	95635-56-6	BML-DL490	10 mM	2006	An antianginal agent. In the United States it was used to treat chronic angina pectorisis.	In vitro studies suggest that ranolazine is a P-gp inhibitor. Ranolazine is believed to have its effects via altering the trans-cellular late sodium current. It is by altering the intracellular sodium level that ranolazine affects the sodium-dependent calcium channels during myocardial ischemia. Thus, ranolazine indirectly prevents the calcium overload that causes cardiac ischemia.	In the event of overdose, the expected symptoms would be dizziness, nausea/vomiting, diplopia, paresthesia, and confusion. Syncope with prolonged loss of consciousness may develop.	DMSO	2843
	[H][C@@]12CCC[C@]1([H])N([C@@H](C2)C(O)=O)C(=O)[C@H](C)N[C@@H](CCC1=CC=CC=C1)C(=O)OCC	(2S,3aS,6aS)-1-[(2S)-2-{[(2S)-1-ethoxy-1-oxo-4-phenylbutan-2-yl]amino}propanoyl]-octahydrocyclopenta[b]pyrrole-2-carboxylic acid	Ramipril	416.51	5-B03	5	FDA Library II	87333-19-5	BML-DL491	10 mM	1991	Antihypertensive	Prodrug belonging to the angiotensin-converting enzyme (ACE) inhibitor class of medications. It is metabolized to ramiprilat in the liver and, to a lesser extent, kidneys. Ramiprilat is a potent, competitive inhibitor of ACE, the enzyme responsible for the conversion of angiotensin I (ATI) to angiotensin II (ATII).	Symptoms of overdose may include excessive peripheral vasodilation (with marked hypotension and shock), bradycardia, electrolyte disturbances, and renal failure. The most likely adverse reactions are symptoms attributable to its blood-pressure lowing effect. May cause headache, dizziness, asthenia, chest pain, nausea, peripheral edema, somnolence, impotence, rash, arthritis, and dyspnea.	DMSO	2843
	NC(=O)C1=NN(C=N1)[C@@H]1O[C@H](CO)[C@@H](O)[C@H]1O	1-[(2R,3R,4S,5R)-3,4-dihydroxy-5-(hydroxymethyl)oxolan-2-yl]-1H-1,2,4-triazole-3-carboxamide	Ribavirin	244.2	5-B04	5	FDA Library II	36791-04-5	BML-DL492	10 mM	1985	Antiviral	Ribavirin is readily phosphorylated intracellularly by adenosine kinase to ribavirin mono-, di-, and triphosphate metabolites. Ribavirin triphosphate (RTP) is a potent competitive inhibitor of inosine monophosphate (IMP) dehydrogenase, viral RNA polymerase and messenger RNA (mRNA) guanylyltransferase (viral) and can be incorporated into RNA in RNA viral species.. Guanylyltranserase inhibition sto…	Significant teratogenic effects have been noted in all non-primate animal species on which ribavirin has been tested. Ribavirin did not produce birth defects in baboons, but this should not be an indication that it is safe in humans. Ribavirin should not be given with zidovudine because of the increased risk of anemia; concurrent use with didanosine should likewise be avoided because of an increa…	DMSO	2843
	CS(O)(=O)=O.CC1=C(O)C=CC=C1C(=O)N[C@@H](CSC1=CC=CC=C1)[C@H](O)CN1C[C@H]2CCCC[C@H]2C[C@H]1C(=O)NC(C)(C)C	(3S,4aS,8aS)-N-tert-butyl-2-[(2R,3R)-2-hydroxy-3-[(3-hydroxy-2-methylphenyl)formamido]-4-(phenylsulfanyl)butyl]-decahydroisoquinoline-3-carboxamide; methanesulfonic acid	Nelfinavir Mesylate	663.89	5-B05	5	FDA Library II	159989-65-8	BML-DL566	10 mM	1997	Antiviral	Nelfinavir is a HIV protease inhibitor, preventing cleavage of the Gag-Pol polyprotein.	Unknown	DMSO	2843
	[H+].[Cl-].CC(N)C12CC3CC(CC(C3)C1)C2	1-[(3R,5S,7s)-3,5,7-trihydrogenioadamantan-1-yl]ethan-1-amine	Rimantadine·HCl	215.76	5-B06	5	FDA Library II	1501-84-4	BML-DL494	10 mM	1993	Antiviral	Rimantadine inhibits influenza's viral replication, possibly by preventing the uncoating of the virus's protective shells, which are the envelope and capsid. Genetic studies suggest that the virus M2 protein, an ion channel specified by virion M2 gene, plays an important role in the susceptibility of influenza A virus to inhibition by rimantadine. Rimantadine, like its antiviral cousin amantadine…	Rimantadine can produce gastrointestinal and central nervous system adverse effects. Approximately 6% of patients reported side effects. The most common side effects include: nausea, upset stomach, nervousness, tiredness, lightheadedness, trouble sleeping difficulty concentrating.	DMSO	2843
	[H+].[Cl-].CC(C)NCC(O)COC1=CC=CC2=CC=CC=C12	[2-hydroxy-3-(naphthalen-1-yloxy)propyl](propan-2-yl)amine	Propranolol·HCl	295.81	5-B07	5	FDA Library II	318-98-9	BML-ST405	10 mM	1967	Antihypertensive, Anti-anxiety, Antiarrhythmic	β-adrenoceptor antagonist; cardiac depressant (anti-arrhythmic).	Unknown	DMSO	2843
	CN1C2CC(CC1C3C2O3)OC(=O)C(CO)C4=CC=CC=C4.Br	9-methyl-3-oxa-9-azatricyclo[3.3.1.0²,⁴]nonan-7-yl 3-hydroxy-2-phenylpropanoate hydrobromide	Scopolamine·HBr	384.3	5-B08	5	FDA Library II	114-49-8	ALX-550-094	10 mM		A tropane alkaloid drug with muscarinic antagonist effects. It contains anticholinergic properties .	Scopolamine acts by interfering with the transmission of nerve impulses by acetylcholine in the parasympathetic nervous system (specifically the vomiting center).	Dermatologic side effects have included rash, dryness of the skin, and erythema. Dermatitis may occur at the site of application, in some cases due to the scopolamine itself. Nervous system side effects including drowsiness occurs quite frequently and is reported by about 17% of patients administered the scopolamine transdermal patch. Other nervous system side effects are sporadic, including dizz…	DMSO	2843
	[H][C@@]12CC[C@@]3(CCC(=O)O3)[C@@]1(C)CC[C@@]1([H])[C@@]2([H])[C@@H](CC2=CC(=O)CC[C@]12C)SC(C)=O	(1'S,2R,2'R,9'R,10'R,11'S,15'S)-9'-(acetylsulfanyl)-2',15'-dimethylspiro[oxolane-2,14'-tetracyclo[8.7.0.0²,⁷.0¹¹,¹⁵]heptadecan]-6'-ene-5,5'-dione	Spironolactone	416.57	5-B09	5	FDA Library II	52-01-7	BML-DL504	10 mM	1960	Diuretic	Specific antagonist of aldosterone, acting primarily through competitive binding of receptors at the aldosterone-dependent sodium-potassium exchange site in the distal convoluted renal tubule. Spironolactone causes increased amounts of sodium and water to be excreted, while potassium is retained. Spironolactone acts both as a diuretic and as an antihypertensive drug by this mechanism.	The most common side effect of spironolactone is urinary frequency. Other general side effects include ataxia, drowsiness, dry skin, and rashes. Because it also affects the androgen receptors, spironolactone can cause gynecomastia and feminization in general, testicular atrophy, and sexual dysfunction consisting of loss of libido and erectile dysfunction in males, and in females it can cause mens…	DMSO	2843
	OS(O)(=O)=O.CNC1C(O)C(O)C(CO)OC1OC1C(OC2C(O)C(O)C(N=C(N)N)C(O)C2N=C(N)N)OC(C)C1(O)C=O	2-{3-[(diaminomethylidene)amino]-6-[(3-{[4,5-dihydroxy-6-(hydroxymethyl)-3-(methylamino)oxan-2-yl]oxy}-4-formyl-4-hydroxy-5-methyloxolan-2-yl)oxy]-2,4,5-trihydroxycyclohexyl}guanidine; sulfuric acid	Streptomycin Sulfate	679.653	5-B10	5	FDA Library II	3810-74-0	ALX-380-277	10 mM	1946	Antibiotic	Irreversibly binds to specific 30S-subunit proteins and 16S rRNA. Specifically the drug binds to four nucleotides of 16S rRNA and a single amino acid of protein S12. This interferes with decoding site in the vicinity of nucleotide 1400 in 16S rRNA of 30S subunit. This region interacts with the wobble base in the anticodon of tRNA. This leads to interference with the initiation complex, misreading…	Nephrotoxic and ototoxic potential. Vestibular toxicity may result in vertigo, nausea and vomiting, dizziness and loss of balance. Side effects include nausea, vomiting, and vertigo, paresthesia of face, rash, fever, urticaria, angioneurotic edema, and eosinophilia.	DMSO	2843
	NC1=CC=C(C=C1)S(=O)(=O)NC1=NC=CC=N1	4-amino-N-(pyrimidin-2-yl)benzene-1-sulfonamide	Sulfadiazine	250.28	5-B11	5	FDA Library II	68-35-9	BML-DL508	10 mM	1941	Anti-Infective, Antiprotozoal	Sulfadiazine is a competitive inhibitor of bacterial para-aminobenzoic acid (PABA), a substrate of the enzyme dihydropteroate synthetase. The inhibited reaction is necessary in these organisms for the synthesis of folic acid.	Side effects reported for sulfadiazine include: nausea, upset stomach, loss of appetite, and dizziness.	DMSO	2843
	OC(=O)C1=CC(=CC=C1O)\N=N\C1=CC=C(C=C1)S(=O)(=O)NC1=CC=CC=N1	2-hydroxy-5-[(E)-2-{4-[(pyridin-2-yl)sulfamoyl]phenyl}diazen-1-yl]benzoic acid	Sulfasalazine	398.39	5-C02	5	FDA Library II	599-79-1	BML-DL510	10 mM	1950	Antirheumatic, Anti-Infective	The mode of action of Sulfasalazine or its metabolites, 5-aminosalicylic acid (5-ASA) and sulfapyridine (SP), is still under investigation, but may be related to the anti-inflammatory and/or immunomodulatory properties that have been observed in animal and in vitro models, to its affinity for connective tissue, and/or to the relatively high concentration it reaches in serous fluids, the liver and…	In rare cases, Sulfasalazine can cause severe depression in young males. It can also cause temporary infertility. Immune thrombocytopenia has been reported. Sulfasalazine inhibits dihydrofolate reductase, and cause folate deficiency, megaloblastic anemia. Sulfasalazine can cause hemolytic anemia in people with G6PD deficiency.	DMSO	2843
	[H+].[Cl-].CCOC1=C(OCCN[C@H](C)CC2=CC=C(OC)C(=C2)S(N)(=O)=O)C=CC=C1	5-[(2R)-2-{[2-(2-ethoxyphenoxy)ethyl]amino}propyl]-2-methoxybenzene-1-sulfonamide	Tamsulosin·HCl	444.98	5-C03	5	FDA Library II	106463-17-6	BML-DL160	10 mM	1997	Antineoplastic; Symptomatic treatment of benign prostatic hyperplasia (BPH)	α1a-selective alpha blocker	Two ADRs (Adverse Drug Reactions) have been reported: Immunologic: It contains a sulfa moiety, thus causing typical reactions to sulfa drugs. Ophthalmologic: Patients taking tamsulosin are prone to a complication known as floppy iris syndrome during cataract surgery. Occasionally, tamsulosin can cause a drop in blood pressure, rarely resulting in dizziness or fainting.[citation needed] Other repo…	DMSO	2843
	CCCC1=NC2=C(C=C(C=C2C)C2=NC3=C(C=CC=C3)N2C)N1CC1=CC=C(C=C1)C1=C(C=CC=C1)C(O)=O	2-(4-{[4-methyl-6-(1-methyl-1H-1,3-benzodiazol-2-yl)-2-propyl-1H-1,3-benzodiazol-1-yl]methyl}phenyl)benzoic acid	Telmisartan	514.63	5-C04	5	FDA Library II	144701-48-4	BML-DL511	10 mM	1998	Antihypertensive	Angiotensin II receptor antagonist (angiotensin receptor blocker, ARB) and selective modulator of peroxisome proliferator-activated receptor gamma (PPAR-γ), a central regulator of insulin and glucose metabolism.	Side effects are similar to other angiotensin II receptor antagonists and include tachycardia and bradycardia (fast or slow heartbeat), hypotension (low blood pressure), edema (swelling of arms, legs, lips, tongue, or throat, the latter leading to breathing problems), and allergic reactions.	DMSO	2843
	[H+].[Cl-].COC1=C(OC)C=C2C(N)=NC(=NC2=C1)N1CCN(CC1)C(=O)C1CCCO1	6,7-dimethoxy-2-[4-(oxolane-2-carbonyl)piperazin-1-yl]quinazolin-4-amine	Terazosin·HCl	423.9	5-C05	5	FDA Library II	63590-64-7 (free molecule)	BML-DL513	10 mM	1998	It is used for treatment of symptoms of an enlarged prostate (BPH). It also acts to lower the blood pressure, and is therefore a drug of choice for men with hypertension and prostate enlargement.	Selective alpha 1 antagonist. It works by blocking the action of adrenaline on smooth muscle of the bladder and the blood vessel walls.	Most common side effects include dizziness, drowsiness, headache, constipation, loss of appetite, fatigue, nasal congestion or dry eyes, but they generally go away after only a few days of use. Therapy should always be started with a low dose to avoid first dose phenomenon. Sexual side effects are rare, but may include priapism or erectile dysfunction.	DMSO	2843
	[H][C@@]12C[C@@]3([H])C(=C(O)[C@]1(O)C(=O)C(C(N)=O)=C(O)[C@H]2N(C)C)C(=O)C1=C(C=CC=C1O)[C@@]3(C)O	(4S,4aS,5aS,6S,12aS)-4-(dimethylamino)-3,6,10,12,12a-pentahydroxy-6-methyl-1,11-dioxo-1,4,4a,5,5a,6,11,12a-octahydrotetracene-2-carboxamide	Tetracycline	444.43	5-C06	5	FDA Library II	60-54-8	BML-DL514	10 mM		A broad-spectrum polyketide antibiotic used against many bacterial infections. is commonly used to treat acne today, and, more recently, rosacea, and is historically important in reducing the number of deaths from cholera.is commonly used to treat acne, r	Inhibits bacterial growth by inhibiting translation. It binds to the 30S ribosomal subunit and prevents the amino-acyl tRNA from binding to the A site of the ribosome. It also binds to some extent to the 50S ribosomal subunit. This binding is reversible in nature. Additionally tetracycline may alter the cytoplasmic membrane of bacteria causing leakage of intracellular contents, such as nucleotide…	Can stain developing teeth (even when taken by the mother during pregnancy), Inactivated by Ca2+ ion, not to be taken with milk, yogurt, and other dairy products. Inactivated by aluminium, iron and zinc, not to be taken at the same time as indigestion remedies. Inactivated by common antacids and over-the-counter heartburn medicines. Skin photosensitivity; Drug-induced lupus, and hepatitis, Can in…	DMSO	2843
	CN1N=NC2=C(N=CN2C1=O)C(N)=O	3-methyl-4-oxo-3H,4H-imidazo[4,3-d][1,2,3,5]tetrazine-8-carboxamide	Temozolomide	194.15	5-C07	5	FDA Library II	85622-93-1	ALX-420-044	10 mM	1999	Antineoplastic, alkylating agent	DNA Alkylating/methylating agent. This methylation damages the DNA and triggers tumor cells death.	The most common non-hematological adverse effects associated with temozolomide - nausea and vomiting - are either self-limiting or readily controlled with standard antiemetic therapy. Temozolomide is genotoxic, teratogenic and fetotoxic and should not be used in pregnancy. Risk of prolonged pancytopenia (which may result in aplastic anemia).	DMSO	2843
	CCS(=O)(=O)CCN1C(C)=NC=C1[N+]([O-])=O	1-[2-(ethanesulfonyl)ethyl]-2-methyl-5-nitro-1H-imidazole	Tinidazole	247.27	5-C08	5	FDA Library II	19387-91-8	BML-DL516	10 mM	2004	Antiprotozoal	Prodrug. The nitro group of tinidazole is reduced in Trichomonas by a ferredoxin-mediated electron transport system. The free nitro radical generated as a result of this reduction is believed to be responsible for the antiprotozoal activity. It is suggested that the toxic free radicals covalently bind to DNA, causing DNA damage and leading to cell death.	The most common side effects reported with tinidazole are upset stomach, bitter taste, diarrhea and itchiness. Other side effects which occur are headache, physical fatigue, and dizziness. Anecdotally, people who have taken both metronidazole and tinidazole report toxicity is much the same except the side effects don't last as long with the latter. Drinking alcohol while taking tinidazole causes …	DMSO	2843
	NC[C@H]1O[C@H](O[C@@H]2[C@@H](N)C[C@@H](N)[C@H](O[C@H]3O[C@H](CO)[C@@H](O)[C@H](N)[C@H]3O)[C@H]2O)[C@H](N)C[C@@H]1O	(2S,3R,4S,5S,6R)-4-amino-2-{[(1S,2S,3R,4S,6R)-4,6-diamino-3-{[(2R,3R,5S,6R)-3-amino-6-(aminomethyl)-5-hydroxyoxan-2-yl]oxy}-2-hydroxycyclohexyl]oxy}-6-(hydroxymethyl)oxane-3,5-diol	Tobramycin	467.51	5-C09	5	FDA Library II	32986-56-4	ALX-380-018	10 mM	1975	Antibiotic	Aminoglycoside antibiotic; Works by binding to the bacterial 30S and 50S ribosome, preventing formation of the 70S complex. As a result, mRNA cannot be translated into protein and cell death ensues.	Like other aminoglycosides, tobramycin is ototoxic and nephrotoxic. Tobramycin is a drug with a narrow therapeutic index.	DMSO	2843
	Cl.CC[C@@]1(O)C(=O)OCC2=C1C=C1N(CC3=CC4=C(C=CC(O)=C4CN(C)C)N=C13)C2=O	(19S)-8-[(dimethylamino)methyl]-19-ethyl-7,19-dihydroxy-17-oxa-3,13-diazapentacyclo[11.8.0.0²,¹¹.0⁴,⁹.0¹⁵,²⁰]henicosa-1(21),2,4(9),5,7,10,15(20)-heptaene-14,18-dione hydrochloride	Topotecan·HCl	457.9	5-C10	5	FDA Library II	119413-54-6	ALX-350-133	10 mM	1996	Antineoplastic; Treatment of cervix, ovarian and small cell lung cancer	Topoisomerase I inhibitor. Topoisomerase-I is a nuclear enzyme that relieves torsional strain in DNA by opening single strand breaks. Once topoisomerase-I creates a single strand break, DNA can rotate in front of the advancing replication fork. Intercalates between DNA bases disrupting DNA duplication machinery when it reaches a site where topotecan is intercalated. This disruption prevents DNA r…	Myelosuppression, Diarrhea, Low blood counts, Susceptibility to infection.	DMSO	2843
	CN(C)CCOC1=CC=C(C=C1)C(=C(\CCCl)C1=CC=CC=C1)\C1=CC=CC=C1	(2-{4-[(1Z)-4-chloro-1,2-diphenylbut-1-en-1-yl]phenoxy}ethyl)dimethylamine	Toremifene Base	405.96	5-C11	5	FDA Library II	89778-26-7	BML-DL519	10 mM		Induces estrogen -sensitive breast cancer cells to undergo apoptosis. A neoplastic agent used in the treatment of advanced levels of breast cancer.	Nonsteroidal triphenylethylene antiestrogen. Chemically related to tamoxifen, toremifene is a selective estrogen receptor modulator (SERM). This agent binds competitively to estrogen receptors, thereby interfering with estrogen activity. Toremifene also has intrinsic estrogenic properties, which are manifested according to tissue type or species.	Adverse reactions include: Hot flashes (35%); sweating (20%); Nausea (14%); vomiting (4%); Vaginal discharge (13%); Elevated hepatic alkaline phosphatase, elevated AST (19%); Cataracts (10%) and dry eyes (9%).	DMSO	2843
	CC1=CC=C(C=C1)C(=O)C2=CC=C(N2C)CC(=O)[O-].O.O.[Na+]	sodium 2-[1-methyl-5-(4-methylbenzoyl)-1H-pyrrol-2-yl]acetate dihydrate	Tolmetin sodium dihydrate	315.3	5-D02	5	FDA Library II	64490-92-2	BML-DL521	10 mM	1976	Non-steroidal anti-inflammatory agent	Tolmetin inhibits prostaglandin synthetase in vitro and lowers the plasma level of prostaglandin E in man. This reduction in prostaglandin synthesis may be responsible for the anti-inflammatory action. Tolmetin does not appear to alter the course of the underlying disease in man.	Tolmetin can increase the risk of heart or circulatory conditions such as heart attacks and strokes. It should not be taken shortly before or after coronary artery bypass surgery. Tolmetin can also increase the risk of gastrointestinal conditions such as perforation or bleeding, which is fatal. Antacids can be taken with tolmetin to relieve stomachaches that often occur. Overdose can result in dr…	DMSO	2843
	CC1(C)S[C@@H]2[C@H](NC(=O)[C@H](N)C3=CC=C(O)C=C3)C(=O)N2[C@H]1C(O)=O	(2S,5R,6R)-6-[(2R)-2-amino-2-(4-hydroxyphenyl)acetamido]-3,3-dimethyl-7-oxo-4-thia-1-azabicyclo[3.2.0]heptane-2-carboxylic acid	Amoxicillin	365.41	5-D03	5	FDA Library II	26787-78-0	BML-DL582	10 mM	1974	Antibiotic	PBP-1A Inhibitor	Side-effects are as those for other beta-lactam antibiotics. Side-effects include nausea, vomiting, rashes, and antibiotic-associated colitis. Loose bowel movements (diarrhoea) may also occur. Rarer side-effects include mental changes, lightheadedness, insomnia, confusion, anxiety, sensitivity to lights and sounds, and unclear thinking. Immediate medical care is required upon the first signs of t…	DMSO	2843
	[H+].[Cl-].COC1=CC=CC(=C1)[C@@]1(O)CCCC[C@@H]1CN(C)C	(1R,2R)-2-[(dimethylamino)methyl]-1-(3-methoxyphenyl)cyclohexan-1-ol	Tramadol·HCl	299.84	5-D04	5	FDA Library II	22204-88-2	BML-DL523	10 mM	1995	Analgesic; Opioid	μ-opioid receptor agonist, serotonin releasing agent, norepinephrine reuptake inhibitor, NMDA receptor antagonist,5-HT2C receptor antagonist,(α7)5 nicotinic acetylcholine receptor antagonist, TRPV1 receptor agonist and M1 and M3 muscarinic acetylcholine receptor antagonist.	Unknown	DMSO	2843
	COC1=CC(CC2=CN=C(N)N=C2N)=CC(OC)=C1OC	5-[(3,4,5-trimethoxyphenyl)methyl]pyrimidine-2,4-diamine	Trimethoprim	290.32	5-D05	5	FDA Library II	738-70-5	BML-DL525	10 mM		Antibiotic, Bacteriostatic; Mainly used in the prophylaxis and treatment of urinary tract infections.	Dihydrofolate reductase inhibitors	Trimethoprim can cause thrombocytopenia by lowering folic acid levels; this may also cause megaloblastic anemia. Trimethoprim antagonises the epithelial sodium channel (ENaC) in the distal tubule, thus can cause hyperkalemia. Due to the fact that it crosses the placenta and can affect folate metabolism, trimethoprim is relatively contraindicated during pregnancy, especially the first trimester. I…	DMSO	2843
	[H+].[Cl-].CC(C)[C@H](N)C(=O)OCCOCN1C=NC2=C1NC(N)=NC2=O	2-[(2-amino-6-oxo-6,9-dihydro-1H-purin-9-yl)methoxy]ethyl (2S)-2-amino-3-methylbutanoate	Valacyclovir·HCl	360.8	5-D06	5	FDA Library II	124832-27-5	BML-DL527	10 mM	1995	Antiviral; used in the management of herpes simplex and herpes zoster (shingles).	Prodrug, an esterified version of aciclovir. Very potent inhibitor of viral DNA polymerase; After convertion to monophosphate by viral thymidine kinase, and subsequent further phosphorylation into the active triphosphate form by cellular kinases, aciclovir -GTP gets incorporated into viral DNA, resulting in chain termination.	Common adverse drug reactions (≥1% of patients) associated with valaciclovir therapy are the same as for aciclovir, its active metabolite, and include: nausea, vomiting, diarrhea and headache. Infrequent adverse effects (0.1–1% of patients) include: agitation, vertigo, confusion, dizziness, edema, arthralgia, sore throat, constipation, abdominal pain, rash, weakness and/or renal impairment. Rare …	DMSO	2843
	[Br-].[H][C@@]12C[C@@H]([C@H](OC(C)=O)[C@@]1(C)CC[C@@]1([H])[C@@]2([H])CC[C@@]2([H])C[C@H](OC(C)=O)[C@H](C[C@]12C)N1CCCCC1)[N+]1(C)CCCCC1	1-[(1S,2S,4S,5S,7S,10R,11S,13S,14R,15S)-5,14-bis(acetyloxy)-2,15-dimethyl-4-(piperidin-1-yl)tetracyclo[8.7.0.0²,⁷.0¹¹,¹⁵]heptadecan-13-yl]-1-methylpiperidin-1-ium bromide	Vecuronium Bromide	637.73	5-D07	5	FDA Library II	50700-72-6	BML-DL528	10 mM	1984	Muscle relaxant	Non-depolarizing blocking agent	Hypersensitivy side effects have included anaphylactic reaction, anaphylactoid reactions, bronchospasm, hypotension, tachycardia, acute urticaria and erythema. Musculoskeletal side effects have included muscle weakness, prolonged skeletal muscle paralysis and muscle atrophy. Respiratory side effects have included respiration insufficiency and apnea.	DMSO	2843
[truncated: 444 more rows]

## Sheet: Summary Table
	Greater	Less	Greater	Greater	Greater	Greater
Threshold	100	100	50	1	1	0.1
Name	Cell viability			H2O2
	PZ	PC3	Diff.	PZ	PC3	Diff.
Proparacaine·HCl	162.43	47.6743	114.756	1.02928	0.9435	0.0857823
Methazolamide	144.172	74.8046	69.3673	1.47201	0.933213	0.538798
[truncated: 8 more rows]

## Sheet: Sheet1
Total Compound =786
[truncated: 2 more rows]
